# Supplementary material for: Wastewater early warning system for SARS-CoV-2 outbreaks and variants in a Coruña, Spain
Source: Environ Sci Pollut Res Int. 2023 Jun 7;30(32):79315–34. doi: 10.1007/s11356-023-27877-3 (PMC10247271; doi:10.1007/s11356-023-27877-3)
Supplement: Supplementary file 3 — Supplementary file3 (XLSX 225 KB) [file 11356_2023_27877_MOESM3_ESM.xlsx]

## Sheet: Title
Supplementary material ESM_3
Environmental Science and Pollution Research
COVIDBENS: SARS-CoV-2 WASTEWATER EARLY WARNING SYSTEM IN A CORUÑA , SPAIN
Noelia Trigo-Tasende#1, Juan A. Vallejo#1, Soraya Rumbo-Feal1, Kelly Conde-Péreza1, Manuel Vaamonde2, Ángel López-Oriona2, Inés Barbeito2, Mohammed Nasser-Ali1, Rubén Reif3, Bruno K. Rodiño-Janeiro4, Elisa Fernández-Álvarez5, Iago Iglesias-Corrás5, Borja Freire5, Javier Tarrío-Saavedra2, Laura Tomás6,7, Pilar Gallego-García6,7, David Posada6,7,8, Germán Bou1, Ignacio López-de-Ullibarri2, Ricardo …
1 Microbiology Research Group: meiGAbiome-Biomedical Research Institute (INIBIC)-Center for Advanced Research (CICA)-University of A Coruña (UDC)-CIBER of Infectious Diseases (CIBERINFEC), Servicio de Microbiología, 3ª planta, Edificio Sur, Hospital Universitario, As Xubias, 15006 A Coruña, Spain.
2 Research Group MODES, Research Center for Information and Communication Technologies (CITIC), University of A Coruña (UDC), Campus de Elviña, 15071 A Coruña, Spain.
3 Center for Research in Biological Chemistry and Molecular Materials (CiQUS), University of Santiago de Compostela (USC), 15782 Santiago de Compostela, Spain.
4 BFlow, University of Santiago de Compostela (USC) and Health Research Institute of Santiago de Compostela (IDIS), Campus Vida, 15706 Santiago de Compostela, A Coruña, Spain.
5 University of A Coruña (UDC), Research Center for Information and Communication Technologies (CITIC), Database Laboratory, Campus de Elviña, 15071 A Coruña, Spain.
6 CINBIO, Universidade de Vigo, 36310 Vigo, Spain.
7 Galicia Sur Health Research Institute (IIS Galicia Sur), SERGAS-UVIGO, 36312 Vigo, Spain.
8 Department of Biochemistry, Genetics, and Immunology, Universidade de Vigo, 36310 Vigo, Spain.
# Authors contributed equally.
*Authors for correspondence and contributed equally:
Margarita Poza (margarita.poza.dominguez@sergas.es; telephone number: +34981176552); Susana Ladra (susana.ladra@udc.es) and Ricardo Cao (ricardo.cao@udc.es).

## Sheet: Bens WWTP 
Abbreviations
ND	not detected
NA	not applicable
Sampling date	Location	Cq						Cq Mean	Viral load (copies/L)						Viral Load Mean	Log (viral load)
		Replicate 1	Replicate 2	Replicate 3	Replicate 4	Replicate 5	Replicate 6		Replicate 1	Replicate 2	Replicate 3	Replicate 4	Replicate 5	Replicate 6
2020-06-05	Bens_WWTP	35.75	37.17	ND				36.46	2292.36	637.767	NA				1465.06	3.16586
2020-06-08	Bens_WWTP	ND	ND	ND				NA	NA	NA	NA				NA	NA
2020-06-10	Bens_WWTP	ND	ND	ND				NA	NA	NA	NA				NA	NA
2020-06-12	Bens_WWTP	ND	ND	ND				NA	NA	NA	NA				NA	NA
2020-06-15	Bens_WWTP	36.43	ND	ND				36.43	2995.29	NA	NA				2995.29	3.47644
2020-06-17	Bens_WWTP	ND	ND	ND				NA	NA	NA	NA				NA	NA
2020-06-19	Bens_WWTP	ND	ND	ND				NA	NA	NA	NA				NA	NA
2020-06-22	Bens_WWTP	ND	ND	ND				NA	NA	NA	NA				NA	NA
2020-06-25	Bens_WWTP	ND	ND	ND				NA	NA	NA	NA				NA	NA
2020-06-29	Bens_WWTP	ND	ND	ND				NA	NA	NA	NA				NA	NA
2020-07-02	Bens_WWTP	ND	ND	ND				NA	NA	NA	NA				NA	NA
2020-07-07	Bens_WWTP	ND	ND	ND	37.88	ND	ND	37.88	NA	NA	NA	2235.66	NA	NA	2235.66	3.34941
2020-07-08	Bens_WWTP	ND	ND	ND				NA	NA	NA	NA				NA	NA
2020-07-09	Bens_WWTP	ND	ND	ND				NA	NA	NA	NA				NA	NA
2020-07-13	Bens_WWTP	ND	ND	ND				NA	NA	NA	NA				NA	NA
2020-07-15	Bens_WWTP	ND	ND	ND				NA	NA	NA	NA				NA	NA
2020-07-17	Bens_WWTP	37.75	37.41	36.28				37.1467	599.9	831.096	2455.67				1295.56	3.11246
2020-07-20	Bens_WWTP	35.03	37.28	34.69				35.6667	8140.61	941.416	11277.9				6786.65	3.83166
22/07/2020	Bens_WWTP	35.81	37.18	37.01				36.6667	20196.4	8803.65	9759.11				12919.7	4.11125
2020-07-24	Bens_WWTP	37.54	38.46	37.5	37.42	36.89	39.45	37.8767	8042.48	4925.68	8215.76	8573.59	11371.7	2906.31	7339.25	3.86565
2020-07-27	Bens_WWTP	36.15	36.52	36.43	37.11	37.7	36.09	36.6667	13619.3	10895.1	11502.9	7632.65	5347.12	14121.2	10519.7	4.022
29/07/2020	Bens_WWTP	35.7602	36.7425	35.7672	35.7887	36.0473	36.5396	36.1076	27794.3	14507.4	27666.4	27274.8	22984.1	16592.7	22803.3	4.358
2020-07-31	Bens_WWTP	36.8037	36.3285	36.1975	36.6755	37.3044	37.1707	36.7467	37097.7	46656.5	49699.6	39465.8	29137.3	31079.4	38856.1	4.58946
2020-08-03	Bens_WWTP	36.2931	37.7796	36.219	37.14	36.4706	36.8904	36.7988	21267.7	7849.46	22351.3	12052.9	18881.3	14249.2	16108.7	4.20706
2020-08-05	Bens_WWTP	34.4419	34.275	34.6865	34.4903	34.4229	34.7794	34.516	142447	154632	126296	139096	143783	120655	137818	5.13931
2020-08-07	Bens_WWTP	34.7038	34.1348	34.5906	34.4482	34.3546	34.5782	34.4684	87839.2	126602	94464	103514	109928	95218.9	102928	5.01253
2020-08-10	Bens_WWTP	34.0045	33.844	34.0444	34.0268	34.1902	33.9198	34.005	155032	168134	151938	153294	141148	161817	155227	5.19097
2020-08-12	Bens_WWTP	35.0317	35.0375	35.1799	34.7935	35.0356	34.8687	34.9911	55270.3	55039.1	49674.2	65611.1	55113.7	62150.8	57143.2	4.75696
2020-08-14	Bens_WWTP	33.7649	33.6772	33.7046	33.7565	33.7771	33.6555	33.7226	190517	202174	198457	191605	188944	205162	196143	5.29257
2020-08-17	Bens_WWTP	33.3706	33.5192	33.4376	33.691	33.497	33.378	33.4822	221628	201634	212384	180777	204509	220584	206919	5.3158
2020-08-19	Bens_WWTP	33.6381	33.6017	33.4138	33.3922	33.3164	33.3335	33.4493	192849	197467	223133	226278	237715	235087	218755	5.33996
2020-08-21	Bens_WWTP	33.6884	33.6117	33.6649	33.6938	33.5079	33.532	33.6165	194349	204608	197445	193642	219378	215861	204214	5.31009
2020-08-24	Bens_WWTP	33.8409	33.8194	33.9396	34.1303	33.7538	34.0023	33.9144	175439	177989	164195	144466	186002	157425	167586	5.22424
2020-08-26	Bens_WWTP	34.1223	33.7385	33.7915	34.1249	34.0345	33.9183	33.955	120714	147991	143880	120544	126469	134516	132353	5.12173
2020-08-28	Bens_WWTP	33.996	33.9227	34.2987	34.1855	34.1888	34.1389	34.1217	161395	171241	126368	138480	138111	143791	146564	5.16603
2020-08-31	Bens_WWTP	34.1383	33.6301	33.8588	34.0936	34.1449	34.1338	33.9999	129720	188635	159377	134059	129088	130154	145172	5.16188
2020-09-02	Bens_WWTP	33.9447	33.8314	34.1971	34.2315	34.0908	34.3432	34.1065	123436	136228	99084.2	96162.1	108692	87255	108476	5.03534
2020-09-07	Bens_WWTP	34.2926	33.5969	34.0159	34.0648	33.9984	33.9082	33.9795	73771.3	102991	84243.2	82290	84952.8	88708.5	86159.4	4.9353
2020-09-09	Bens_WWTP	34.4258	34.2495	34.6389	34.2661	34.0319	34.1513	34.2939	91765	100939	81782.8	100038	113531	106438	99082.4	4.996
2020-09-11	Bens_WWTP	33.45	33.68	33.66	33.59	33.5	33.82	33.6167	128758	111981	113348	118268	124909	102858	116687	5.06702
2020-09-14	Bens_WWTP	35.1	35.54	36.23	35.2	35.12	35.56	35.4583	56920.8	42503.3	26884.4	53265	56170.1	41942.7	46281.1	4.6654
2020-09-16	Bens_WWTP	33.94	34.27	33.94	34.03	34.13	34.12	34.0717	145778	111225	145778	135410	124752	125779	131454	5.11877
2020-09-18	Bens_WWTP	33.66	33.79	33.58	33.4	33.36	33.55	33.5567	183391	164853	195822	226958	234523	200697	201041	5.30328
2020-09-21	Bens_WWTP	34.66	34.82	35.05	34.66	34.73	34.76	34.78	143154	128355	109721	143154	136480	133716	132430	5.12199
2020-09-23	Bens_WWTP	34.58	34.33	34.1	34.52	34.46	34.45	34.4067	159238	190357	167109	165504	197848	181392	176908	5.24775
2020-09-25	Bens_WWTP	35.02	34.6	34.5	34.53	34.84	34.52	34.6683	162318	202817	213864	210488	178577	211608	196612	5.29361
2020-09-28	Bens_WWTP	35.28	35.18	34.6	35.06	35	34.93	35.0083	143119	148984	188064	156341	160154	164720	160230	5.20474
2020-09-30	Bens_WWTP	35.67	35.44	35.28	35.41	35.66	35.58	35.5067	64802.1	75768.3	84473.7	77329.3	65244.1	68890.3	72751.3	4.86184
2020-10-02	Bens_WWTP	33.76	33.42	33.44	33.51	33.36	33.51	33.5	251911	305797	302330	290502	316439	290502	292914	5.46674
2020-10-05	Bens_WWTP	35.55	35.42	35.3	34.96	35.48	35.89	35.4333	59132	63219.4	67242.7	80087.3	61299	49648.3	63438.1	4.80235
2020-10-09	Bens_WWTP	34.36	34.55	34.73	34.72	34.76	34.51	34.605	160264	131275	108664	109811	105294	136907	125369	5.09819
2020-10-14	Bens_WWTP	34.42	34.54	34.16	34.34	34.29	34.37	34.3533	188732	174372	224033	198956	205626	195059	197796	5.29622
2020-10-16	Bens_WWTP	33.83	33.64	34.07	34.04	33.84	33.78	33.8667	319396	364213	270581	276249	317196	330626	313044	5.4956
2020-10-21	Bens_WWTP	33.21	33.21	33.18	33.54	33.62	33.43	33.365	666296	666296	680257				670949	5.82669
2020-10-23	Bens_WWTP	33.25	33.25	33.35	33.54	33.62	33.43	33.4067	648126	648126	604839	530400	501867	572301	584276	5.76662
2020-10-26	Bens_WWTP	36.6507	36.5712	36.2102	37.4028	ND	37.3234	36.8317	35066.6	36724.1	45283.5	22662.3		23731.6	32693.6	4.51446
2020-10-28	Bens_WWTP	34.0958	33.7895	33.6725	34.0156	34.1232	34.1784	33.9792	154507	184563	197539	161870	152066	147267	166302	5.2209
2020-10-30	Bens_WWTP	32.5533	32.6974	32.8808	32.4921	32.5908	32.8249	32.6732	378251	347903	312770	391910	370096	323082	354002	5.54901
2020-11-03	Bens_WWTP	32.3473	33.8638	33.7756				33.3289	960138	346054	367204				557799	5.74648
2020-11-05	Bens_WWTP	32.6725	32.1034	33.068				32.6147	771396	1.13137e+06	591158				831309	5.91976
2020-11-10	Bens_WWTP	33.7027	33.6042	33.9717				33.7595	340144	362238	286418				329600	5.51799
2020-11-12	Bens_WWTP	33.3034	33.1364	33.366				33.2686	439021	488478	421795				449765	5.65299
2020-11-17	Bens_WWTP	34.2675	34.2054	34.5989				34.3573	235061	244693	189715				223156	5.34861
2020-11-19	Bens_WWTP	33.8786	33.4521	33.5315				33.6208	302278	398263	378331				359624	5.55585
2020-11-23	Bens_WWTP	31.8294	32.3588	31.9974	32.1665	32.7519	32.0996	32.2006	201057	129894	175036	152226	93903.4	160874	152165	5.18232
2020-11-25	Bens_WWTP	33.8866	33.8594	33.781	33.7752	33.5933	33.8499	33.7909	222439	225947	236406	237190	263443	227195	235437	5.37187
2020-11-27	Bens_WWTP	32.4016	32.9782	32.5755	32.2537	32.8137	32.4375	32.5767	222368	151850	198197	245219	169307	217145	200681	5.30251
2020-11-30	Bens_WWTP	33.2048	33.632	33.2064	33.7414	33.5973	33.1095	33.4152	217857	164224	217625	152753	168033	232027	192086	5.2835
2020-12-02	Bens_WWTP	31.7755	31.4967	32.3114	31.728	31.8235	31.9889	31.854	135117	168686	88211.8	140327	130064	114020	129404	5.11195
2020-12-04	Bens_WWTP	33.1808	33.5905	31.352	32.4852	N/A	32.225	32.5667	8968.65	7151.81	24637.4	13172.2		15209.2	13827.9	4.14075
2020-12-09	Bens_WWTP	32.3916	35.1921	32.9317	33.1237	34.7577	33.5442	33.6568	32898.7	7226.48	24559.5	22135.4	9141.49	17630.3	18932	4.2772
2020-12-11	Bens_WWTP	34.5503	32.0908	34.2699	34.8795	35.9811	N/A	34.3543	4603.91	16243.3	5315.48	3888.95	2211.02		6452.54	3.80973
2020-11-14	Bens_WWTP	N/A	35.9806	N/A	35.5049	N/A	34.1974	35.2277		2211.58		2822.28		5516.73	3516.86	3.54616
2020-12-16	Bens_WWTP	31.5317	31.7993	32.6681	32.7242	32.0211	33.5716	32.386	28985.7	23891	12756.9	12250.2	20354.5	6642.48	17480.1	4.24254
2020-11-18	Bens_WWTP	30.7763	31.8205	31.8948	31.8153	31.7027	31.3379	31.5579	50014.6	23528.8	22298.1	23616.3	25617.4	33339.6	29735.8	4.47328
2020-12-22	Bens_WWTP	33.338	34.422	32.261	33.966	34.676	34.638	33.8835	12205	5130.05	28874.9	7386.96	4187.17	4316.34	10350.1	4.01494
2020-12-24	Bens_WWTP	34.7731	N/A	N/A	34.4037	37.7502	36.5124	35.8599	32212			39959.2	5669.65	11674.6	22378.9	4.34984
2020-12-29	Bens_WWTP	N/A	32.028	32.177	32.213	32.379	32.459	32.2512		18140.2	15694.6	15154.9	12896.9	11932.1	14763.8	4.1692
2020-12-31	Bens_WWTP	31.8945	32.1217	30.2038				31.4067	57332.6	49121	181071				95841.6	4.98155
2021-01-07	Bens_WWTP	32.3948	32.024	32.1428	32.1283	32.4802	32.5096	32.2799	732194	905121	845671	852690	697304	685668	786442	5.89567
2021-01-11	Bens_WWTP	32.0215	32.6124	32.0696	32.0023	32.6479	32.3616	32.2859	758192	526237	735987	767237	514819	614442	652819	5.81479
2021-01-13	Bens_WWTP	32.5292	32.3504	32.7465	32.2954	32.5924	32.3385	32.4754	995377	1.14148e+06	842728	1.19064e+06	948370	1.15197e+06	1.04509e+06	6.01915
2021-01-15	Bens_WWTP	32.3586	32.2327	32.4037	32.2683	32.3579	32.2006	32.3036	499017	540765	484847	528625	499213	551962	517405	5.71383
2021-01-18	Bens_WWTP	31.7721	31.8246	31.8758	32.0242	31.9193	31.957	31.8955	1.40305e+06	1.34642e+06	1.29346e+06	1.15136e+06	1.25002e+06	1.21367e+06	1.27633e+06	6.10596
2021-01-20	Bens_WWTP	32.0041	31.9681	31.9276	31.968	32.0271	31.7599	31.9425	1.203e+06	1.23501e+06	1.27211e+06	1.23513e+06	1.18298e+06	1.4378e+06	1.26101e+06	6.10072
2021-01-22	Bens_WWTP	32.9929	32.7008	32.5423	32.6119	32.6044	32.4405	32.6488	566773	697227	780176	742596	746576	838587	728656	5.86252
2021-01-25	Bens_WWTP	32.5095	32.3295	32.4132	32.3062	32.4318	32.2244	32.3691	798533	907229	854958	922392	843766	977457	884056	5.94648
2021-01-27	Bens_WWTP	32.5633	32.3229	32.366	32.5127	32.2593	32.3982	32.4037	741799	851337	830547	763603	882958	815365	814268	5.91077
2021-01-29	Bens_WWTP	32.3042	32.5381	32.2389	32.3368	32.3784	32.1648	32.3268	825021	732947	852701	811527	794631	885273	817017	5.91223
2021-02-01	Bens_WWTP	34.1986	33.7611	34.1874	33.5774	33.9344	33.6938	33.8921	316493	394866	318284	433317	361733	408535	372205	5.57078
2021-02-03	Bens_WWTP	33.0109	32.615	32.5513	32.6077	32.8531	32.4699	32.6847	390634	479996	496176	481827	424072	517648	465059	5.66751
2021-02-05	Bens_WWTP	33.065	34.4107	33.4352	32.9554	32.9686	33.0383	33.3122	544972	242524	436166	582134	577531	553828	489526	5.68978
2021-02-17	Bens_WWTP	32.3055	32.2026	32.5567				32.3549	829206	887018	703495				806573	5.90664
2021-02-19	Bens_WWTP	33.7095	34.3923	34.425	33.9959	33.8584	33.8877	34.0448	378304	252948	248126	319532	346512	340571	314332	5.49739
2021-02-22	Bens_WWTP	32.5312	33.0566	32.1883	32.2533	32.1806	32.1859	32.3993	157527	106243	203707	194015	204892	204073	178410	5.25142
2021-02-24	Bens_WWTP	32.333	32.1808	32.2572	32.036	32.2082	32.016	32.1719	549359	621562	584188	699032	607882	710470	628749	5.79848
2021-01-26	Bens_WWTP	33.2521	33.0488	33.1	33.0678	32.9362	33.0318	33.0728	445338	519927	500039	512463	566460	526699	511821	5.70912
2021-03-01	Bens_WWTP	33.226	33.4369	34.0791	33.2574	33.1126	33.0663	33.3631	454272	386858	237208	443563	495274	513029	421701	5.625
2021-03-03	Bens_WWTP	33.9798	33.7099	33.6434	33.562	34.1635	33.6596	33.7864	317062	395933	418230	447190	272552	412689	377276	5.57666
2021-03-05	Bens_WWTP	33.3924	32.7862	33.251	32.8683	32.9949	32.6214	32.9857	447634	663660	490721	629223	579542	738673	591575	5.77201
2021-03-08	Bens_WWTP	33.4433	33.4271	33.549	33.3877	33.6381	33.2366	33.447	539292	545664	499396	561534	468110	626693	540115	5.73249
2021-03-10	Bens_WWTP	34.5435	34.066	33.7886	33.6705	34.1161	33.6605	33.9742	314741	423061	502372	540518	410153	543861	455785	5.65876
2021-03-12	Bens_WWTP	33.2546	33.2123	33.4887	33.1166	33.3669	33.1848	33.2707	441638	456832	366284	493164	403734	467008	438110	5.64158
2021-03-15	Bens_WWTP	33.9536	33.9881	34.1115				34.0178	373824	365824	338610				359419	5.5556
2021-03-17	Bens_WWTP	34.2277	33.8452	33.8489				33.9739	314828	400107	399177				371371	5.56981
2021-03-22	Bens_WWTP	33.1868	33.1148	33.4241	33.1826	33.2992	33.428	33.2726	366578	385829	309667	367680	338416	308806	346163	5.53928
2021-03-24	Bens_WWTP	34.5648	34.3489	34.6439	34.1959	33.6882	33.9439	34.2309	421251	471126	404340	509972	663419	581085	508532	5.70632
2021-03-26	Bens_WWTP	32.8193	32.8755	33.0595	32.6868	33.3217	32.7673	32.9217	574088	552747	488213	627749	409095	594559	541075	5.73326
2021-03-29	Bens_WWTP	33.1248	33.0428	32.7329	32.9618	32.7573	32.9114	32.9218	467187	493746	608529	521488	598614	539497	538177	5.73093
2021-03-31	Bens_WWTP	33.3247	33.1603	33.3874	33.075	33.4585	33.0944	33.25	493525	560303	470176	598432	445090	589560	526181	5.72114
2021-04-05	Bens_WWTP	34.4742	34.5879	34.0383	34.4924	33.9009	34.1339	34.2713	203174	186095	284456	200333	316288	264216	242427	5.38458
2021-04-07	Bens_WWTP	34.721	34.4667	34.22	34.0744	34.3881	34.4593	34.3883	199126	240046	287768	320275	254317	241348	257147	5.41018
2021-04-09	Bens_WWTP	31.8645	31.8294	31.7347	31.6253	31.6555	31.7156	31.7375	1.56285e+06	1.58355e+06	1.6407e+06	1.70932e+06	1.69014e+06	1.65247e+06	1.63984e+06	6.2148
2021-04-12	Bens_WWTP	33.1635	32.9854	32.563	32.8538	32.271	32.5117	32.7247	960646	1.02694e+06	1.20299e+06	1.07883e+06	1.34207e+06	1.22636e+06	1.13964e+06	6.05677
2021-04-14	Bens_WWTP	33.6	33.3566	34.1121	33.9556	33.4667	33.0638	33.5925	152833	184592	102729	115991	169483	231672	159550	5.2029
2021-04-16	Bens_WWTP	33.4369	33.2632	33.1328	33.4798	33.2534	33.4104	33.3294	249768	285028	314718	241753	287159	254858	272214	5.43491
2021-04-19	Bens_WWTP	33.095	32.9827	33.4773	32.971	33.0326	33.5726	33.1885	323889	352766	242226	355924	339618	225301	306621	5.4866
2021-04-21	Bens_WWTP	35.3009	34.4106	35.3282	34.4914	34.7769	34.5706	34.8131	163485	309286	160319	291915	237924	275815	239791	5.37983
2021-04-23	Bens_WWTP	33.5184	33.7332	33.5292	34.0365	34.0429	33.714	33.7624	218534	187708	216861	151445	150754	190270	185929	5.26935
2021-04-26	Bens_WWTP	32.3705	32.6415	32.175	32.6308	32.9628	32.3853	32.5276	492466	406499	565561	409614	323814	487347	447550	5.65084
2021-04-30	Bens_WWTP	33.5245	35.6498	34.7492	35.8779	36.3637	35.9252	35.3484	162689	31579.2	63254.8	26482.3	18206.6	25535.3	54624.5	4.73739
2021-05-03	Bens_WWTP	33.0757	33.6138	34.8065	34.2074	33.5977	33.2455	33.7578	229991	151856	60517.6	96072.7	153761	201757	148992	5.17316
2021-05-07	Bens_WWTP	32.5619	33.0032	32.8884	33.3874	33.1744	32.9591	32.9957	899282	700935	747870	564260	636356	718635	711223	5.85201
2021-05-11	Bens_WWTP	35.2554	34.3567	34.4182	34.9473	34.2007	34.5009	34.6132	196535	326445	315301	233873	356490	300911	288259	5.45978
2021-05-13	Bens_WWTP	32.2757	33.1424	32.5055	32.5265	32.6901	33.1559	32.716	506120	300938	440946	435422	394724	298512	396110	5.59782
2021-05-18	Bens_WWTP	35.132	34.1186	33.0804	33.0225	33.6563	34.0084	33.8364	91236.7	167560	312345	323380	221105	179015	215774	5.334
2021-05-25	Bens_WWTP	32.4289	32.0889	32.4845	32.0628	32.4044	32.1712	32.2734	349265	444181	335809	452473	355377	419071	392696	5.59406
2021-05-27	Bens_WWTP	33.5382	34.4517	33.4087	34.8586	33.0199	34.4189	33.9493	230519	122366	252184	92288.2	330195	125184	192123	5.28358
2021-06-01	Bens_WWTP	32.5383	33.034	32.6182	32.6709	32.4221	32.4968	32.63	650108	492127	621583	603451	693951	665407	621104	5.79316
2021-06-03	Bens_WWTP	32.1709	32.9458	32.2335	32.4171	32.4041	32.0869	32.3764	847769	482486	810050	708763	715515		712917	5.85304
2021-06-08	Bens_WWTP	33.3684	33.7567	34.2019	33.4066	34.2638	33.4947	33.7487	354797	267500	193500	345072	184986	323652	278251	5.44444
2021-06-10	Bens_WWTP	33.7076	32.9004	33.2688	32.5909	34.031	32.8958	33.2324	326208	701522	546285	865531	325633	703675	578142	5.76203
2021-06-15	Bens_WWTP	32.0489	32.2512	32.2805	32.3091	32.3051	32.1223	32.2195	1.04935e+06	913388	895212	877833	880246	997821	935641	5.97111
2021-06-17	Bens_WWTP	33.6465	33.1862	32.8061	33.2574	32.9398	32.6023	33.0731	481491	654747	843904	624328	771819	966927	723869	5.85966
2021-06-22	Bens_WWTP	32.8682	32.8069	32.7987	32.98	32.7379	33.4647	32.9427	728876	751689	754796	689024	778254	539993	707105	5.84948
2021-06-29	Bens_WWTP	33.0072	33.0227	33.0833	32.8727	33.3509	33.1367	33.0789	688804	682775	659708	743406	566772	640008	663579	5.82189
2021-07-01	Bens_WWTP	33.0364	33.1233	34.7002	32.7591	33.0283	33.029	33.2794	432865	411920	167448	507097	434864	434698	398149	5.60005
2021-07-06	Bens_WWTP	33.7238	33.4946	33.4187	33.6697	33.3775	33.5749	33.5432	557807	637893	666861	575761	683125	608601	621675	5.79356
2021-07-08	Bens_WWTP	34.036	33.1799	33.42	33.2331	33.5849	33.3574	33.4686	299359	486659	424648	472188	386709	440009	418262	5.62145
2021-07-13	Bens_WWTP	32.594	32.331	32.3108	32.4897	32.105	32.5201	32.3918	1.49019e+06	1.75146e+06	1.77324e+06	1.58882e+06	2.01218e+06	1.55943e+06	1.69589e+06	6.2294
2021-07-15	Bens_WWTP	33.1836	32.6966	32.5572	32.6765	32.517	33.0665	32.7829	676658	917215	1.00066e+06	928847	1.02614e+06	727993	879586	5.94428
2021-07-20	Bens_WWTP	32.3933	31.1921	31.405	31.4438	31.2676	31.3234	31.5042	1.55479e+06	2.92362e+06	2.61406e+06	2.56129e+06	2.80979e+06	2.72858e+06	2.53202e+06	6.40347
2021-07-22	Bens_WWTP	32.2116	32.4834	32.296	32.497	32.4355	32.1926	32.3527	2.00392e+06	1.73155e+06	1.91502e+06	1.71895e+06	1.77675e+06	2.02445e+06	1.86177e+06	6.26993
2021-07-27	Bens_WWTP	32.3833	32.3629	32.4744	32.4315	32.3024	32.3611	32.3859	1.68229e+06	1.7085e+06	1.57026e+06	1.62209e+06	1.78854e+06	1.71091e+06	1.68043e+06	6.22542
2021-07-29	Bens_WWTP	32.0694	32.0983	32.0409	31.985	32.0956	32.0762	32.0609	1.09752e+06	1.08013e+06	1.11495e+06	1.14992e+06	1.08177e+06	1.09339e+06	1.10295e+06	6.04255
2021-08-03	Bens_WWTP	32.3552	32.3023	32.5261	32.2496	32.5767	32.4341	32.4073	1.55741e+06	1.60307e+06	1.41868e+06	1.64988e+06	1.37998e+06	1.49178e+06	1.5168e+06	6.18093
2021-08-05	Bens_WWTP	32.3176	32.2715	32.1503	32.178	32.2109	32.2116	32.2233	1.77656e+06	1.82142e+06	1.94459e+06	1.91569e+06	1.88194e+06	1.88126e+06	1.87024e+06	6.2719
2021-08-10	Bens_WWTP	33.0205	32.7791	32.7357	32.8851	33.0104	32.9035	32.889	1.00853e+06	1.14811e+06	1.17519e+06	1.08459e+06	1.01402e+06	1.07391e+06	1.08406e+06	6.03505
2021-08-12	Bens_WWTP	37.8023	35.0589	33.8377	35.5678	33.632	33.8361	34.9558	92695.1	301285	509162	242117	556204	509512	368496	5.56643
2021-08-17	Bens_WWTP	31.6388	31.8736	31.7973	31.4577	31.9354	31.5383	31.7069	3.13209e+06	2.71141e+06	2.84151e+06	3.50078e+06	2.61032e+06	3.33153e+06	3.02127e+06	6.48019
2021-08-19	Bens_WWTP	31.7951	33.0179	32.8038	32.2054	32.1996	32.1094	32.3552	2.88159e+06	1.56196e+06	1.73877e+06	2.34637e+06	2.35319e+06	2.46196e+06	2.22397e+06	6.34713
2021-08-24	Bens_WWTP	33.3182	32.7781	33.0222	33.0724	32.9036	32.5526	32.9412	2.28277e+06	2.8715e+06	2.58861e+06	2.53405e+06	2.72241e+06	3.16015e+06	2.69325e+06	6.43028
2021-08-26	Bens_WWTP	32.0011	32.5505	32.67	32.0894	32.3727	32.0288	32.2854	3.1902e+06	2.40154e+06	2.2576e+06	3.04783e+06	2.63265e+06	3.14494e+06	2.77913e+06	6.44391
2021-08-31	Bens_WWTP	35.1004	35.2684	35.747	35.4798	34.9985	33.8449	35.0732	324442	298718	236088	269236	341100	601415	345167	5.53803
2021-09-02	Bens_WWTP	32.1601	32.543	32.4685	32.8395	32.1336	32.5184	32.4438	469880	386891	401793	332850	476240	391752	409901	5.61268
2021-09-07	Bens_WWTP	33.1021	33.9402	33.8664	33.1396	33.4298	33.3272	33.4675	462594	271627	284662	451698	375651	400955	374531	5.57349
2021-09-09	Bens_WWTP	30.9082	30.8829	30.8617	30.5759	30.8015	30.6795	30.7849	1.32488e+06	1.33781e+06	1.34873e+06	1.50511e+06	1.38025e+06	1.44641e+06	1.39053e+06	6.14318
2021-09-14	Bens_WWTP	33.5217	32.8827	33.378	33.1501	33.3659	33.0453	33.2239	264207	369076	284833	320894	286643	338981	310772	5.49244
2021-09-16	Bens_WWTP	33.7652	33.0576	33.0002	32.9391	33.4301	33.2822	33.2457	446870	598082	612390	628012	512999	545238	557265	5.74606
2021-09-21	Bens_WWTP	34.0812	36.3986	34.3182	35.249	34.1764	35.1022	34.8876	416032	173131	380347	267459	401311	282728	320168	5.50538
2021-09-23	Bens_WWTP	32.7486	33.5999	32.7667	34.2083	32.6416	32.9466	33.1519	402086	280338	399028	216645	420744	369742	348097	5.5417
2021-09-28	Bens_WWTP	N/A	35.5754	37.3302	34.3873	36.2338	35.1415	35.7336		77519.8	31406.8	142915	55232.9	96923.1	80799.5	4.90741
2021-09-30	Bens_WWTP	33.7823	34.1453	34.3691	33.9394	33.6018	34.5395	34.0629	184853	148887	130288	168330	205859	117705	159320	5.20227
2021-10-05	Bens_WWTP	32.9107	31.6534	32.5261	32.7738	32.2128	32.0721	32.3582	212755	483439	273468	232650	335526	367820	317610	5.50189
2021-10-07	Bens_WWTP	33.2224	33.1005	33.1755	32.392	33.5159	32.3029	32.9515	173585	187969	178984	298503	143319	316368	216455	5.33537
2021-10-14	Bens_WWTP	N/A	N/A	35.236	35.8616	35.5312	35.8467	35.6189			44271.4	29781.3	36717.7	30064.1	35208.6	4.54665
2021-10-19	Bens_WWTP	N/A	38.0294	38.027	35.2912	N/A	36.652	36.9999		35302.3	35352.4	174671		78908	81058.4	4.9088
2021-10-21	Bens_WWTP	N/A	36.3818	37.3022	N/A	36.8334	N/A	36.8391		128949	82509.4		103580		105013	5.02124
2021-10-06	Bens_WWTP	34.7625	34.1675	34.2733	35.7404	35.3974	35.24	34.9302	66075.4	105426	97022.6	30660.3	40137.8	45419.5	64123.6	4.80702
2021-10-28	Bens_WWTP	34.6104	33.5448	34.3374	34.6039	36.1383	34.6656	34.65	26761.4	76093.2	34977.6	26932.2	5981.04	25351.3	32682.8	4.51432
2021-11-02	Bens_WWTP	32.9972	32.3966	32.5741	32.1357	32.549	32.7398	32.5654	130188	234605	197129	303031	202037	167567	205759	5.31336
04/11/2021	Bens_WWTP	34.2435	34.3943	34.4155	34.957	36.4782	34.8884	34.8962	96495.9	87510.3	86319	60767.3	22669.5	63528.7	69548.4	4.84229
2021-11-09	Bens_WWTP	33.4753	32.2272	32.6827	32.1947	32.4439	32.3563	32.5634	111088	493982	286541	513526	381240	423348	368288	5.56619
2021-11-11	Bens_WWTP	32.0021	32.4937	32.1291	32.5305	32.0033	32.1999	32.2264	536080	309492	465154	297020	535371	429760	428813	5.63227
2021-11-16	Bens_WWTP	33.36	32.9342	33.0211	33.4519	32.8505	32.4914	33.0182	117524	189144	171639	106052	207693	310271	183720	5.26416
2021-11-18	Bens_WWTP	33.4459	32.2226	31.4551	32.4572	32.0262	32.3394	32.3244	133475	325789	570287	274556	375989	299191	329881	5.51836
2021-11-23	Bens_WWTP	34.9435	35.3735	34.2532	N/A	35.2954	N/A	34.9664	44768.4	32715.8	74072.1		34633.9		46547.5	4.6679
2021-12-07	Bens_WWTP	32.3479	32.1642	31.5869	32.0297	31.5942	31.6403	31.8939	1.01878e+06	1.11522e+06	1.4818e+06	1.1916e+06	1.47645e+06	1.44335e+06	1.28786e+06	6.10987
2021-12-09	Bens_WWTP	33.4244	33.2491	32.6912	32.7818	33.5388	32.6799	33.0609	599700	653761	860385	822850	566849	865157	728117	5.8622
2021-12-14	Bens_WWTP	33.2964	33.2976	33.5351	33.0568	33.1206	32.966	33.2121	816279	815828	727060	916854	888935	958140	853849	5.93138
2021-12-16	Bens_WWTP	33.2429	33.5204	33.145	32.9429	32.9491	32.7091	33.0849	372585	314134	395679	448033	446334	517284	415675	5.61875
2021-12-21	Bens_WWTP	30.7186	30.557	30.6529	30.429	30.5794	30.6354	30.5954	1.75879e+06	1.94246e+06	1.83125e+06	2.10153e+06	1.91588e+06	1.85108e+06	1.90017e+06	6.27879
2021-12-23	Bens_WWTP	32.3368	32.4626	32.1802	32.3967	32.1462	32.3826	32.3175	1.49955e+06	1.40573e+06	1.62513e+06	1.45415e+06	1.65372e+06	1.4647e+06	1.51716e+06	6.18103
2021-12-28	Bens_WWTP	32.6048	32.361	32.42	32.5827	32.5894	32.5072	32.5109	1.30675e+06	1.48107e+06	1.4368e+06	1.32167e+06	1.31715e+06	1.37393e+06	1.37289e+06	6.13764
2022-01-04	Bens_WWTP	32.4977	32.3693	32.5058	32.5064	32.6325	33.095	32.6011	1.63249e+06	1.7458e+06	1.62559e+06	1.62504e+06	1.52135e+06	1.19453e+06	1.55747e+06	6.19242
2022-01-11	Bens_WWTP	32.6898	32.2843	32.1307	32.0418	32.0019	32.0558	32.2007	1.4145e+06	1.77344e+06	1.93204e+06	2.03024e+06	2.07593e+06	2.01441e+06	1.87342e+06	6.27264
2022-01-13	Bens_WWTP	31.8143	31.6178	31.4699	31.4298	31.4254	31.547	31.5507	2.61655e+06	2.85687e+06	3.05222e+06	3.10739e+06	3.11359e+06	2.94881e+06	2.94924e+06	6.46971
2022-01-18	Bens_WWTP	30.89	30.72	30.6	30.59	30.51	30.59	30.65	4.29513e+06	4.72337e+06	5.05112e+06	5.07944e+06	5.31178e+06	5.07944e+06	4.92338e+06	6.69226
2022-01-20	Bens_WWTP	32.5482	32.0321	31.7032	31.7363	31.7443	31.8325	31.9328	1.49068e+06	2.00047e+06	2.4128e+06	2.36771e+06	2.35695e+06	2.24144e+06	2.14501e+06	6.33143
2022-01-25	Bens_WWTP	30.2777	30.4342	30.34	30.2963	30.5316	30.4682	30.3913	5.43668e+06	4.9729e+06	5.24711e+06	5.37925e+06	4.70435e+06	4.87753e+06	5.10297e+06	6.70782
2022-01-27	Bens_WWTP	31.958	32.3106	32.0867	31.9832	31.9404	31.997	32.046	2.37209e+06	2.03379e+06	2.24252e+06	2.34609e+06	2.3904e+06	2.332e+06	2.28615e+06	6.3591
2022-02-01	Bens_WWTP	31.2734	31.1978	31.3726	31.2723	31.3228	31.3571	31.2993	3.19791e+06	3.30517e+06	3.06245e+06	3.19941e+06	3.12962e+06	3.08315e+06	3.16295e+06	6.50009
2022-02-03	Bens_WWTP	31.8747	31.7878	31.4487	31.5618	31.4556	31.4263	31.5925	1.70932e+06	1.79776e+06	2.18841e+06	2.0495e+06	2.1797e+06	2.21706e+06	2.02363e+06	6.30613
2022-02-08	Bens_WWTP	31.2712	31.5985	31.5168	31.5314	31.4535	31.6505	31.5037	2.42578e+06	2.00635e+06	2.1037e+06	2.08593e+06	2.18232e+06	1.94672e+06	2.12513e+06	6.32739
2022-02-10	Bens_WWTP	32.0677	33.2575	33.4656	32.5895	32.8205	33.1447	32.8909	1.7424e+06	1.05424e+06	965569	1.39782e+06	1.26792e+06	1.10569e+06	1.25561e+06	6.09885
2022-02-15	Bens_WWTP	31.3752	30.9174	31.0029	30.3285	30.1952	31.191	30.835	2.33432e+06	2.8322e+06	2.73176e+06	3.63175e+06	3.84212e+06	2.52311e+06	2.98254e+06	6.47459
2022-02-17	Bens_WWTP	31.0667	30.6716	30.6258	30.799	30.6626	30.5773	30.7338	3.10571e+06	3.82706e+06	3.92089e+06	3.5778e+06	3.8453e+06	4.02278e+06	3.71659e+06	6.57014
2022-02-22	Bens_WWTP	33.2354	33.5431	34.1734	33.5249	33.7298	33.776	33.6638	986796	838631	600987	846721	759819	741473	795738	5.90077
2022-02-24	Bens_WWTP	33.0273	32.8321	33.1189	32.9296	32.9297	32.9372	32.9625	1.50274e+06	1.661e+06	1.43378e+06	1.57998e+06	1.5799e+06	1.57383e+06	1.55521e+06	6.19179
2022-03-03	Bens_WWTP	32.2176	32.1598	31.889	31.8889	32.1072	32.1689	32.0719	2.089e+06	2.1493e+06	2.45582e+06	2.45596e+06	2.20566e+06	2.13969e+06	2.24924e+06	6.35204
2022-03-08	Bens_WWTP	32.7052	33.6971	33.5015	33.4637	33.435	FALLO	33.3605	2.56976e+06	1.62042e+06	1.77465e+06	1.80614e+06	1.83041e+06	FALLO	1.92028e+06	6.28336
2022-03-10	Bens_WWTP	33.1779	33.0018	32.7308	32.7573	32.9699	32.4954	32.8555	1.24969e+06	1.37292e+06	1.58683e+06	1.56449e+06	1.39654e+06	1.79939e+06	1.49497e+06	6.17463

## Sheet: A Coruña
Abbreviations
ND	not detected
NA	not applicable
Sampling date	Location	Cq						Cq Mean	Viral load (copies/L)						Viral Load Mean	Log (viral load)
		Replicate 1	Replicate 2	Replicate 3	Replicate 4	Replicate 5	Replicate 6		Replicate 1	Replicate 2	Replicate 3	Replicate 4	Replicate 5	Replicate 6
2020-06-05	A Coruña	ND	ND	ND				NA	NA	NA	NA				NA	NA
2020-06-08	A Coruña	ND	ND	ND				NA	NA	NA	NA				NA	NA
2020-06-10	A Coruña	ND	ND	ND				NA	NA	NA	NA				NA	NA
2020-06-12	A Coruña	ND	ND	ND				NA	NA	NA	NA				NA	NA
2020-06-15	A Coruña	ND	ND	ND				NA	NA	NA	NA				NA	NA
2020-06-17	A Coruña	ND	ND	ND				NA	NA	NA	NA				NA	NA
2020-06-19	A Coruña	ND	ND	ND				NA	NA	NA	NA				NA	NA
2020-06-22	A Coruña	ND	ND	ND				NA	NA	NA	NA				NA	NA
2020-06-25	A Coruña	ND	ND	ND				NA	NA	NA	NA				NA	NA
2020-06-29	A Coruña	ND	ND	ND				NA	NA	NA	NA				NA	NA
2020-07-02	A Coruña	38.88	ND	ND				38.88	3148.05	NA	NA				3148.05	3.49804
2020-07-07	A Coruña	ND	38.83	ND	ND	ND	ND	38.83	NA	3854.96	NA	NA	NA	NA	3854.96	3.58602
2020-07-08	A Coruña	ND	ND	ND	ND	ND	ND	NA	NA	NA	NA	NA	NA	NA	NA	NA
2020-07-09	A Coruña	38.04	ND	ND				38.04	1679.56	NA	NA				1679.56	3.22519
2020-07-13	A Coruña	ND	ND	ND				NA	NA	NA	NA				NA	NA
2020-07-15	A Coruña	ND	ND	ND				NA	NA	NA	NA				NA	NA
2020-07-20	A Coruña	ND	ND	ND				NA	NA	NA	NA				NA	NA
2020-07-22	A Coruña	36.65	36.17	37.52				36.78	12138.6	16237.4	7164.21				11846.7	4.0736
2020-07-24	A Coruña	36.03	35.28	39.15	ND	38.06	37.6	37.224	25690.5	38313.5	4871.74	NA	8708.69	11127.9	17742.5	4.24901
2020-07-27	A Coruña	37.71	36.41	36.02	36.25	36.98	37.91	36.88	5314.97	11642.5	14730.3	12822.1	8255.25	4710.95	9579.34	3.98134
2020-07-29	A Coruña	36.1071	36.7182	37.6211	37.4299	36.4432	36.8816	36.8668	22092.6	14742.3	8109.71	9203.54	17685	13230.9	14177.3	4.15159
2020-07-31	A Coruña	34.6744	34.6349	34.7389	34.8518	35.0335	34.9085	34.807	103621	105614	100444	95120.8	87137.5	92552.1	97414.9	4.98863
2020-08-03	A Coruña	34.1351	34.2414	34.39	34.4687	34.4491	34.4337	34.353	90400.3	84181.2	76195.6	72278.2	73236.7	73997.3	78381.5	4.89421
2020-08-05	A Coruña	34.1298	34.3753	34.4273	34.6768	34.3425	34.4133	34.3942	166087	147188	143472	126901	149588	144466	146284	5.1652
2020-08-07	A Coruña	34.1589	34.1099	34.1283	33.912	33.7334	34.0125	34.0092	124656	128646	127128	146082	163844	136952	137885	5.13952
2020-08-10	A Coruña	34.0065	33.8378	33.7218	33.7827	33.8554	34.1003	33.8841	154879	168666	178845	173429	167169	147704	165115	5.21779
2020-08-12	A Coruña	35.2133	35.336	35.1812	35.2632	34.8087	35.2551	35.1763	48494.8	44393.5	49627.1	46782.3	64894.3	47055.5	50207.9	4.70077
2020-08-14	A Coruña	33.0322	33.0957	33.0482	32.9195	33.1442	32.6833	32.9872	312939	299759	309553	337746	290072	396339	324401	5.51108
2020-08-17	A Coruña	33.4031	33.1849	33.137	33.4197	33.285	33.1166	33.2577	217092	249404	257117	214812	234017	260471	238819	5.37807
2020-08-19	A Coruña	33.8654	33.9172	33.8407	34.0947	33.9845	33.819	33.9203	166359	160851	169048	143323	153968	171453	160834	5.20638
2020-08-21	A Coruña	33.7145	33.6105	33.4445	33.6794	34.0014	33.7381	33.6981	190973	204782	228919	195525	157525	187975	194283	5.28844
2020-08-24	A Coruña	34.1064	33.9851	34.0913	34.1741	33.937	34.0473	34.0569	146809	159260	148296	140281	164481	152749	151979	5.18178
2020-08-26	A Coruña	34.3418	33.7238	33.8313	34.3022	33.8504	34.1234	34.0288	107433	149150	140877	109716	139454	120640	127878	5.1068
2020-08-28	A Coruña	33.4622	33.4442	33.5712	33.574	33.5345	33.372	33.493	248448	252084	227495	226978	234339	267219	242760	5.38518
2020-08-31	A Coruña	34.4061	34.5948	34.316	34.4226	34.3445	34.1239	34.368	106490	92666.7	113801	105206	111437	131102	110117	5.04186
2020-09-02	A Coruña	34.2184	33.6605	33.9299	34.0572	33.8744	33.8767	33.9362	97263.2	158086	125032	111916	131227	130965	125748	5.0995
2020-09-04	A Coruña	33.911	33.7133	33.9106	33.9914	33.9958	33.7733	33.8826	88589.8	97396.9	88605.9	85235.4	85058.5	94636.7	89920.5	4.95386
2020-09-25	A Coruña	34.06	33.96	33.96	34.33	34.11	34.29	34.1183	270074	284784	284784	234042	263006	239060	262625	5.41934
2020-09-28	A Coruña	35.6	35.98	35.38	36.24	35.95	36.15	35.8833	125859	108045	137485	97331.4	109354	100914	113165	5.05371
2020-09-30	A Coruña	34.85	34.89	34.86	34.77	34.65	34.82	34.8067	113152	110117	112386	119476	129630	115483	116707	5.0671
2020-10-02	A Coruña	33.07	33.15	33.12	33.21	33.18	33.04	33.1283	373334	356688	362842	344693	350639	379775	361328	5.5579
2020-10-05	A Coruña	35.17	35.27	35.02	34.82	ND	35.89	35.234	71890.7	68287.9	77654.4	86064.5	NA	49648.3	70709.2	4.84948
2020-10-09	A Coruña	33.98	33.85	34.08	34.23	34	33.72	33.9767	238862	273802	215049	183707	233897	313854	243195	5.38595
2020-10-14	A Coruña	33.91	33.64	33.96	33.93	34.2	34.09	33.955	264189	315678	255619	260727	218200	234618	258172	5.41191
2020-10-16	A Coruña	33.63	33.51	33.65	33.53	33.47	33.67	33.5767	366739	398450	361705	392981	409618	356740	381039	5.58097
2020-10-21	A Coruña	33.62	33.55	33.2				33.4567	501867	526747	670917				566510	5.75321
2020-10-23	A Coruña	32.97	32.79	33.04	33.05	33.14	32.88	32.9783	786526	890733	749376	744214	699327	837010	784531	5.89461
2020-10-26	A Coruña	36.6759	37.1314	37.0303	37.0834	37.2608	37.1395	37.0536	34558.1	26529.4	28131.9	27278.5	24609.4	26405.2	27918.7	4.4459
2020-10-28	A Coruña	34.053	34.0289	33.9674	34.3391	34.196	34.0798	34.1107	158387	160622	166463	134154	145772	155941	153556	5.18627
2020-10-30	A Coruña	33.2101	33.3613	33.1712	33.2841	33.2259	33.2483	33.2502	258341	236643	264252	247481	255993	252684	252566	5.40237
2020-11-03	A Coruña	34.451	34.6642	34.3346				34.4833	233084	201932	252076				229030	5.35989
2020-11-05	A Coruña	33.7997	33.4837	33.497				33.5934	361303	446912	442928				417048	5.62019
2020-11-10	A Coruña	32.9139	32.8272	33.0073				32.9161	563123	595196	530473				562931	5.75046
2020-11-12	A Coruña	33.1884	33.1894	33.3701				33.2493	472503	472205	420705				455138	5.65814
2020-11-17	A Coruña	33.8613	34.2804	34.2993				34.147	305682	233103	230271				256352	5.40884
2020-11-19	A Coruña	32.6766	32.5686	32.5182				32.5878	657616	705178	728569				697121	5.84331
2020-11-23	A Coruña	31.9424	32.571	31.9624	32.3852	32.2395	32.121	32.2036	183155	109026	180166	127094	143326	158054	150137	5.17649
2020-11-25	A Coruña	33.29	32.4164	32.7828	32.6569	32.9645	32.9525	32.8438	313804	519374	420429	452116	378603	381244	410928	5.61377
2020-11-27	A Coruña	32.4016	32.9782	32.5755	32.2537	32.8137	32.4375	32.5767	382417	404002	361029	340162	353935	346980	364754	5.562
2020-11-30	A Coruña	33.2048	33.632	33.2064	33.7414	33.5973	33.1095	33.4152	180610	179182	173811	220112	200112	217794	195270	5.29064
2020-12-02	A Coruña	33.6465	33.8674	33.8755	33.7242	33.8333	33.4305	33.7295	30487.4	25572.8	25408.4	28659.2	26275.5	36204.2	28767.9	4.45891
2020-12-04	A Coruña	33.1173	33.759	32.9139	32.6569	32.6371	33.293	33.0629	9288.85	6516.2	10394	11980.1	12111.8	8429.63	9786.76	3.99064
2020-12-09	A Coruña	31.5507	32.356	32.3831	31.663	32.195	33.8562	32.334	51858.8	33538.8	33050.3	48802.2	36591.9	14890.9	36455.5	4.56176
2020-12-11	A Coruña	31.6307	32.6735	32.9885	33.6183	32.5911	32.0095	32.5853	20563	12048.6	10252.3	7423.48	12568.7	16934.5	13298.4	4.1238
2020-12-14	A Coruña	33.5247	33.4043	33.5015	33.3733	ND	34.6279	33.6863	7788.5	8284.27	7881.73	8416.89	NA	4424.37	7359.15	3.86683
2020-12-16	A Coruña	30.5678	30.8063	31.9895	31.3892	32.1506	31.1807	31.3473	58144.2	48943.3	20825.2	32126.8	18537.6	37348.6	35987.6	4.55615
2020-12-18	A Coruña	31.9566	32.0931	32.514	31.8011	31.9768	32.2873	32.1048	21325.2	19324	14258.2	23860.1	21016.5	16794.6	19429.8	4.28847
2020-12-22	A Coruña	32.728	33.042	32.162	32.668	32.867	32.821	32.7147	19877.3	15464	31253.4	20854.1	17786.5	18452.8	20614.7	4.31418
2020-12-24	A Coruña	ND	ND	ND	ND	ND	ND	NA	NA	NA	NA	NA	NA	NA	NA	NA
2020-12-29	A Coruña	ND	ND	ND	ND	ND	ND	NA	NA	NA	NA	NA	NA	NA	NA	NA
2020-12-31	A Coruña	31.151	32.2899	32.3928				31.9446	95067.2	43810.9	40849.1				59909.1	4.77749
2021-01-11	A Coruña	33.9463	34.0908	33.8368	34.6115	34.0014	35.0467	34.2556	230765	211048	246919	152979	223039	116908	196943	5.29434
2021-01-13	A Coruña	32.3284	32.3773	32.214	31.9617	32.2523	32.0597	32.1989	1.16089e+06	1.11819e+06	1.2672e+06	1.53739e+06	1.23061e+06	1.42622e+06	1.29008e+06	6.11062
2021-01-15	A Coruña	32.015	31.8732	32.0527	32.1039	31.9519	31.924	31.9868	621408	680309	606646	587107	646957	658576	633501	5.80175
2021-01-18	A Coruña	31.5315	31.2479	31.5426	31.5547	31.5046	31.4434	31.4708	1.69422e+06	2.11615e+06	1.67967e+06	1.66377e+06	1.73039e+06	1.81545e+06	1.78328e+06	6.25122
2021-01-20	A Coruña	31.6626	31.6975	31.4548	31.44	31.4376	31.4928	31.5309	1.54379e+06	1.50487e+06	1.7968e+06	1.81624e+06	1.81939e+06	1.74754e+06	1.70477e+06	6.23167
2021-01-22	A Coruña	32.3084	32.2504	32.1943	32.1657	32.1961	32.1099	32.2041	920932	959607	998539	1.01902e+06	997253	1.06013e+06	992579	5.99677
2021-01-25	A Coruña	32.3446	32.2501	32.1846	31.8372	32.1009	32.1206	32.1397	897561	959772	1.00541e+06	1.28629e+06	1.06692e+06	1.05214e+06	1.04468e+06	6.01898
2021-01-27	A Coruña	32.1746	32.1888	31.9868	32.0062	31.8208	31.878	32.0092	926838	919334	1.03216e+06	1.02072e+06	1.13515e+06	1.09856e+06	1.02213e+06	6.0095
2021-01-29	A Coruña	32.1827	32.1175	32.0027	31.9253	32.2077	32.0691	32.0842	877275	906710	960883	999252	866285	929162	923261	5.96532
2021-02-01	A Coruña	33.6613	33.4997	33.4548	33.1881	33.6971	33.2546	33.4593	415318	450669	461033	527614	407866	510145	462108	5.66474
2021-02-03	A Coruña	33.6644	33.481	33.869	33.5272	33.786	33.4013	33.6215	278026	305872	249953	298601	260986	318820	285376	5.45542
2021-02-05	A Coruña	34.036	33.9034	34.0702	33.5934	34.0976	33.6923	33.8988	303852	329091	297662	396557	292793	373654	332268	5.52149
2021-02-17	A Coruña	33.5674	33.6178	33.7274				33.6375	362996	351224	326904				347041	5.54038
2021-02-19	A Coruña	32.7415	32.478	32.4771	32.4478	32.5642	33.0109	32.6199	669348	781801	782239	795868	743076	571052	723897	5.85968
2021-02-22	A Coruña	31.0303	30.7271	30.8407	30.9756	31.1656	30.9018	30.9402	485368	609253	559492	505687	438549	534466	522136	5.71778
2021-02-24	A Coruña	32.5894	32.4557	32.9363	33.1041	33.4846	32.5462	32.8527	446163	497303	336704	293841	215804	462075	375315	5.5744
2021-03-01	A Coruña	33.231	33.3375	33.1479	32.8	33.0696	33.062	33.108	452548	417285	482123	628383	511755	514727	501137	5.69996
2021-03-03	A Coruña	33.5082	33.4645	33.6156	33.2473	33.3139	33.1857	33.3892	467436	484566	427899	579440	548536	609580	519576	5.71565
2021-03-05	A Coruña	32.4418	32.7034	32.3191	32.1654	32.3441	32.182	32.3593	830077	700332	898966	993349	884491	982710	881654	5.9453
2021-03-08	A Coruña	32.3789	32.1552	32.2209	32.0689	32.2508	32.1774	32.2087	1.16877e+06	1.37513e+06	1.31101e+06	1.46408e+06	1.28283e+06	1.35311e+06	1.32582e+06	6.12249
2021-03-10	A Coruña	30.7055	30.6075	30.5925	30.5259	30.5898	30.4388	30.5767	3.39173e+06	3.60409e+06	3.63779e+06	3.791e+06	3.64377e+06	4.00115e+06	3.67826e+06	6.56564
2021-03-12	A Coruña	33.34	33.4483	33.8714	33.6806	33.4523	33.507	33.5499	412502	378301	269760	314208	377100	360955	352138	5.54671
2021-03-15	A Coruña	32.6061	32.301	32.1695				32.3589	869836	1.05313e+06	1.14355e+06				1.02217e+06	6.00952
2021-03-17	A Coruña	32.4846	32.7723	32.4054				32.5541	938651	783777	986407				902945	5.95566
2021-03-22	A Coruña	35.1143	35.0451	34.8296	34.3404	35.005	34.8462	34.8634	93115.3	97811.4	114009	161423	100643	112671	113279	5.05415
2021-03-24	A Coruña	33.498	33.6726	33.9209	33.5241	33.5613	33.5456	33.6204	732111	668802	588073	722280	708506	714292	689011	5.83823
2021-03-26	A Coruña	33.0148	32.7251	32.6622	32.7669	32.8157	32.6086	32.7656	503163	611733	638241	594745	575498	661745	597521	5.77635
2021-03-29	A Coruña	32.47	32.9119	32.7091	32.6468	32.4669	32.4594	32.6107	726601	539317	618392	644920	728127	731786	664857	5.82273
2021-03-31	A Coruña	33.8137	33.4488	33.9212	33.4566	33.3092	33.2474	33.5328	338324	448414	311373	445737	499447	523861	427859	5.6313
2021-04-05	A Coruña	34.3813	34.19	33.9792	34.1984	34.3922	33.9494	34.1817	218289	253020	297746	251395	216455	304663	256928	5.40981
2021-04-09	A Coruña	32.7723	32.7006	33.0681	32.8467	33.1208	32.6667	32.8625	1.11229e+06	1.14257e+06	995598	1.08172e+06	976139	1.15719e+06	1.07759e+06	6.03245
2021-04-12	A Coruña	32.5588	32.4562	32.3608	32.5176	32.5953	32.2349	32.4539	1.20492e+06	1.2521e+06	1.29769e+06	1.22366e+06	1.18855e+06	1.36035e+06	1.25454e+06	6.09849
2021-04-14	A Coruña	33.2641	33.245	32.9607	33.5269	33.1458	33.603	33.2909	198325	201289	250960	161753	217395	152477	197033	5.29454
2021-04-16	A Coruña	33.7832	33.2062	33.3907	33.1395	33.1446	33.3907	33.3425	191976	297648	258699	313127	311910	258694	272009	5.43458
2021-04-19	A Coruña	33.2165	32.7133	33.0417	33.0013	32.5527	32.7255	32.8752	295322	432904	337283	347806	489137	428910	388560	5.58946
2021-04-21	A Coruña	34.4748	34.5684	34.7335	34.9363	34.5446	34.8312	34.6814	295401	276253	245449	212263	281000	228862	256538	5.40915
2021-04-23	A Coruña	33.3691	33.651	33.3334	33.3355	33.0742	33.3458	33.3515	242888	198957	249112	248734	299268	246919	247646	5.39383
2021-04-26	A Coruña	32.2092	32.1276	32.1161	32.4069	32.1666	31.8251	32.1419	552010	584858	589619	479923	568925	724469	583301	5.76589
2021-04-30	A Coruña	33.5161	33.619	34.331	33.6665	33.9258	34.2137	33.8787	163745	151255	87334.1	145815	119379	95606.1	127189	5.10445
2021-05-03	A Coruña	33.0594	32.8587	32.8768	33.9225	33.0403	33.0295	33.1312	232903	271891	268122	119681	236359	238341	227883	5.35771
2021-05-07	A Coruña	32.9583	33.0622	33.1239	33.6286	33	32.796	33.0948	718949	677982	654785	492424	702196	787917	672376	5.82761
2021-05-11	A Coruña	34.2122	34.1156	33.7404	34.6188	34.2138	33.6746	34.0959	354187	374047	462299	281545	353867	479786	384289	5.58466
2021-05-13	A Coruña	33.6024	34.1433	33.8454	33.8556	33.6234	33.346	33.736	228370	165101	197394	196196	225512	266344	213153	5.32869
2021-05-20	A Coruña	33.6024	34.1433	33.8454	33.8556	33.6234	33.346	33.736	287589	196803	242521	240801	283386	344259	265893	5.42471
2021-05-25	A Coruña	33.2088	33.3921	33.5518	33.4306	33.0583	32.7269	33.2281	201211	176747	157872	171997	223806	282895	202421	5.30626
2021-05-27	A Coruña	33.722	33.8601	33.7328	34.1315	34.1462	33.3712	33.8273	202937	184415	201435	152778	151237	258824	191938	5.28316
2021-06-01	A Coruña	32.5438	32.4601	32.6913	33.0714	32.7234	32.5164	32.6677	648093	679295	596561	481893	585919	658138	608317	5.78413
2021-06-03	A Coruña	32.5807	32.4685	32.3647	32.5139	32.4081	32.5293	32.4775	629238	682786	736283	660573	713403	653240	679254	5.83203
2021-06-08	A Coruña	33.7001	33.797	33.2943	33.1017	33.12	33.6173	33.4384	278741	259778	374449	430751	425077	296058	344142	5.53674
2021-06-10	A Coruña	32.268	32.2259	32.2222	32.479	32.5202	32.3717	32.3478	977551	1.10884e+06	1.11162e+06	933825	908078	1.00436e+06	1.00738e+06	6.00319
2021-06-15	A Coruña	32.5102	32.8743	32.4314	32.7508	32.6986	32.6256	32.6485	764777	595795	807232	648456	672084	706604	699158	5.84458
2021-06-17	A Coruña	32.8869	33.0488	32.5352	32.3621	33.1538	33.0773	32.844	799589	717638	1.01123e+06	1.13514e+06	669045	704117	839460	5.924
2021-06-22	A Coruña	33.1029	33.1894	32.8602	32.587	33.1592	33.1329	33.0052	647747	620169	731798	839605	629661	638038	684503	5.83538
2021-06-29	A Coruña	32.2942	32.6077	32.5697	32.9532	32.6681	32.357	32.575	1.03225e+06	864009	882881	710212	834934	996128	886735	5.94779
2021-07-01	A Coruña	33.1751	33.4196	33.6786	34.0539	33.5434	33.9792	33.6416	399910	347818	300009	242164	324082	252709	311115	5.49292
2021-07-06	A Coruña	34.1963	33.6417	34.1596	33.597	33.5683	33.8525	33.8359	423018	585244	432206	600767	610966	517332	528256	5.72284
2021-07-08	A Coruña	32.383	32.2127	32.1905	32.7353	32.3898	32.2399	32.3585	764985	842639	853294	626361	762030	829728	779840	5.89201
2021-07-13	A Coruña	32.0683	32.2513	32.2076	32.2001	32.0962	32.1534	32.1628	2.05797e+06	1.83923e+06	1.88927e+06	1.89804e+06	2.02306e+06	1.95321e+06	1.94346e+06	6.28858
2021-07-15	A Coruña	32.4014	32.593	32.4498	32.5679	32.3314	32.7931	32.5228	1.10295e+06	978551	1.07016e+06	993997	1.15229e+06	863562	1.02692e+06	6.01154
2021-07-20	A Coruña	31.2831	31.1921	31.1212	31.0425	30.9868	31.0453	31.1118	2.78694e+06	2.92361e+06	3.03457e+06	3.16281e+06	3.25681e+06	3.15814e+06	3.05381e+06	6.48484
2021-07-22	A Coruña	32.0248	32.1221	32.1776	32.1717	32.1524	32.1246	32.1289	2.2155e+06	2.10263e+06	2.04083e+06	2.04732e+06	2.06874e+06	2.09986e+06	2.09581e+06	6.32135
2021-07-27	A Coruña	31.3816	31.6636	31.7052	31.4621	31.4866	31.4819	31.5302	3.58976e+06	2.90009e+06	2.81017e+06	3.37764e+06	3.31561e+06	3.3274e+06	3.22011e+06	6.50787
2021-07-29	A Coruña	31.4357	31.7335	31.822	31.6818	31.7899	31.8075	31.7117	1.55777e+06	1.32136e+06	1.25831e+06	1.35968e+06	1.28083e+06	1.26842e+06	1.34106e+06	6.12745
2021-08-03	A Coruña	32.091	32.0604	32.0695	32.2626	31.9753	32.2488	32.1179	1.79921e+06	1.8295e+06	1.82049e+06	1.63826e+06	1.91654e+06	1.65062e+06	1.77577e+06	6.24939
2021-08-05	A Coruña	32.3275	32.1662	32.0264	32.2387	32.1881	32.285	32.2053	1.76714e+06	1.92794e+06	2.07915e+06	1.85391e+06	1.90532e+06	1.80818e+06	1.89027e+06	6.27652
2021-08-10	A Coruña	33.8085	33.732	33.7647	33.917	33.6957	34.0315	33.8249	660590	688281	676288	623204	701830	586018	656035	5.81693
2021-08-12	A Coruña	37.816	36.2188	35.1618	35.0375	35.3714	36.6284	36.039	92149.9	183041	288250	304062	263435	153501	214073	5.33056
2021-08-17	A Coruña	31.2949	31.6626	31.7376	31.7127	31.5896	31.8212	31.6364	3.86889e+06	3.0866e+06	2.94774e+06	2.9931e+06	3.22829e+06	2.80013e+06	3.15413e+06	6.49888
2021-08-19	A Coruña	31.534	31.7923	32.0696	31.7233	31.698	31.4859	31.7172	3.28408e+06	2.88567e+06	2.51153e+06	2.98709e+06	3.02517e+06	3.36426e+06	3.00963e+06	6.47851
2021-08-24	A Coruña	32.2997	32.64	32.7966	32.6919	32.6409	32.6274	32.6161	3.51863e+06	3.04497e+06	2.84899e+06	2.97864e+06	3.04382e+06	3.06134e+06	3.08273e+06	6.48894
2021-08-26	A Coruña	32.0104	32.5813	32.5815	32.2577	32.0735	32.0075	32.252	3.17487e+06	2.3636e+06	2.36336e+06	2.79389e+06	3.07302e+06	3.17968e+06	2.82474e+06	6.45098
2021-08-31	A Coruña	32.5715	32.3988	32.2678	32.1365	32.2934	32.0958	32.294	1.12473e+06	1.22438e+06	1.30586e+06	1.39291e+06	1.28951e+06	1.42108e+06	1.29308e+06	6.11163
2021-09-02	A Coruña	32.5854	33.5893	32.5976	32.8969	32.5863	32.6776	32.8222	378651	227505	376313	323281	378478	361356	340931	5.53267
2021-09-07	A Coruña	33.3341	33.3277	33.8838	33.1645	33.201	33.4662	33.3962	399205	400836	281533	444616	434422	367068	387947	5.58877
09/09/2021	A Coruña	33.131	33.4943	33.5844	33.2046	32.9139	33.1044	33.2388	564455	490979	474293	548741	613517	570258	543707	5.73537
2021-09-14	A Coruña	33.3186	33.8884	33.7372	33.4209	33.2984	34.2949	33.6597	293818	218080	236041	278507	296944	176310	249950	5.39785
2021-09-16	A Coruña	33.6269	33.3134	33.0018	33.8904	33.134	33.0519	33.3364	473052	538264	611984	424405	579552	599492	537792	5.73061
2021-09-21	A Coruña	33.4933	33.139	34.255	33.3477	33.8937	34.0175	33.691	519650	594193	389555	549088	446614	426177	487546	5.68802
2021-09-23	A Coruña	33.0197	33.3564	33.2694	33.6081	33.1976	32.644	33.1825	358464	310809	322472	279365	332440	420314	337310	5.52803
2021-09-28	A Coruña	34.3921	34.2538	33.9222	37.3416	34.5376	33.8933	34.7234	142559	153082	181580	31224.4	132268	184297	137502	5.13831
2021-09-30	A Coruña	34.1085	33.5856	33.374	33.6155	34.1164	33.5291	33.7215	152190	207856	235795	204184	151468	214968	194410	5.28872
2021-10-05	A Coruña	34.0545	32.8016	32.4657	32.9568	32.6136	32.4309	32.8872	100836	228459	284476	206450	258297	291015	228255	5.35842
2021-10-07	A Coruña	37.2808	34.1599	33.2539	33.1501	35.1491	33.8246	34.4697	12273.2	94134.7	170059	181982	49349.9	117161	104160	5.0177
2021-10-14	A Coruña	ND	ND	36.6563	ND	ND	34.2972	35.4768	NA	NA	17999.4	NA	NA	80255.4	49127.4	4.69132
2021-10-19	A Coruña	35.0459	34.3686	34.4296	34.5191	34.4935	34.2739	34.5218	201570	299353	288876	274175	278310	316371	276443	5.44161
2021-10-21	A Coruña	ND	36.0162	35.2676	37.4974	36.2689	36.9511	36.4002	NA	153979	221404	75052.3	136209	97830.3	136895	5.13639
2021-10-26	A Coruña	34.1337	34.4723	33.8662	33.3291	34.1299	33.966	33.9828	108265	82985.8	133569	203635	108589	123499	126757	5.10297
2021-10-28	A Coruña	34.0142	34.1296	34.5949	34.9451	34.8126	33.7153	34.3686	48021.7	42883.5	27171.5	19273.9	21946.7	64378.6	37279.3	4.57147
2021-11-02	A Coruña	35.4324	33.3869	34.2029	33.3172	33.4516	33.4597	33.8751	11950.6	88833	39909.3	95120.6	83370.3	82718.1	66983.7	4.82597
2021-11-04	A Coruña	35.0944	36.4111	36.3329	35.319	36.3082	35.7887	35.8757	55589.3	23677.3	24909.8	48059.6	25310.4	35444.3	35498.4	4.55021
2021-11-09	A Coruña	33.8215	34.214	34.0736	34.2685	33.8346	34.0872	34.0499	73441.6	45934.2	54330.4	43040.6	72298.3	53452.5	57082.9	4.75651
2021-11-16	A Coruña	32.1385	32.0559	32.5959	31.9854	32.4699	32.0852	32.2218	460311	504816	276082	546183	317829	488545	432294	5.63578
2021-11-18	A Coruña	32.0589	31.3752	31.0617	31.3353	31.2301	31.5188	31.43	367110	604505	759815	622379	672029	544391	595038	5.77454
2021-11-23	A Coruña	33.0567	ND	35.8794	33.1066	32.528	33.1937	33.5529	177294	NA	22619.3	170961	260729	160436	158408	5.19978
2021-12-07	A Coruña	31.9152	31.2608	31.0873	31.0682	31.0652	31.1209	31.2529	1.26068e+06	1.73986e+06	1.89502e+06	1.91283e+06	1.91574e+06	1.86393e+06	1.76468e+06	6.24667
2021-12-09	A Coruña	34.0503	33.507	33.4544	33.4091	33.7167	34.0879	33.7042	440670	575793	590900	604226	519324	432596	527251	5.72202
2021-12-14	A Coruña	35.0724	35.7298	34.0622	34.1903	34.4092	34.7371	34.7001	345008	250827	563082	529177	475878	405921	428315	5.63176
2021-12-16	A Coruña	31.4126	32.0317	31.8346	31.478	31.5616	31.5297	31.6414	1.14793e+06	784525	885598	1.10266e+06	1.04741e+06	1.06816e+06	1.00605e+06	6.00262
2021-12-21	A Coruña	30.1793	30.4763	30.2469	30.4424	30.4691	30.2819	30.3493	2.45013e+06	2.04119e+06	2.35049e+06	2.08422e+06	2.05026e+06	2.30035e+06	2.21277e+06	6.34494
2021-12-23	A Coruña	32.1531	32.2452	32.1478	32.2032	31.9688	32.0703	32.1314	1.64785e+06	1.57173e+06	1.65234e+06	1.606e+06	1.81142e+06	1.7195e+06	1.66814e+06	6.22223
2021-12-28	A Coruña	30.9388	31.0836	31.1251	31.1819	31.564	31.5171	31.2351	3.07413e+06	2.85378e+06	2.79358e+06	2.71335e+06	2.22994e+06	2.28428e+06	2.65818e+06	6.42458
2022-01-04	A Coruña	32.1068	32.466	32.5962	32.2867	32.4942	32.8337	32.4639	2.00273e+06	1.65972e+06	1.55048e+06	1.82289e+06	1.63544e+06	1.36939e+06	1.67344e+06	6.22361
2022-01-11	A Coruña	32.1181	32.2991	32.1749	32.409	32.2065	32.388	32.2659	1.94565e+06	1.75883e+06	1.885e+06	1.65424e+06	1.85208e+06	1.67372e+06	1.79492e+06	6.25405
2022-01-13	A Coruña	31.3302	31.4148	31.3002	31.2169	31.2511	31.176	31.2815	3.24899e+06	3.12837e+06	3.29281e+06	3.41784e+06	3.36592e+06	3.48084e+06	3.32246e+06	6.52146
2022-01-18	A Coruña	32.07	32.09	31.9	32.07	31.63	31.67	31.905	2.22061e+06	2.19592e+06	2.44201e+06	2.22061e+06	2.83991e+06	2.7771e+06	2.44936e+06	6.38905
2022-01-20	A Coruña	31.7191	31.9553	31.8078	31.8291	31.8059	31.9136	31.8385	2.39108e+06	2.08996e+06	2.27323e+06	2.24577e+06	2.27563e+06	2.14022e+06	2.23598e+06	6.34947
2022-01-25	A Coruña	30.094	30.1735	30.1831	30.0924	30.1654	30.1454	30.1423	6.03675e+06	5.76932e+06	5.73792e+06	6.04226e+06	5.79613e+06	5.86236e+06	5.87412e+06	6.76894
2022-01-27	A Coruña	31.1939	31.3289	31.3408	31.2291	31.142	31.1344	31.2282	2.37209e+06	2.03379e+06	2.24252e+06	2.34609e+06	2.3904e+06	2.332e+06	2.28615e+06	6.3591
2022-02-01	A Coruña	31.9492	32.3454	32.2366	32.1463	32.0512	32.3735	32.1837	2.38118e+06	2.00317e+06	2.10058e+06	2.18493e+06	2.27755e+06	1.97872e+06	2.15436e+06	6.33332
2022-02-03	A Coruña	31.1547	31.4019	31.1763	31.1282	31.3425	31.3594	31.2605	2.59535e+06	2.24868e+06	2.56303e+06	2.63553e+06	2.32747e+06	2.30478e+06	2.44581e+06	6.38842
2022-02-08	A Coruña	34.5989	34.4946	34.2765	34.4615	34.12	34.3304	34.3803	352054	374015	424438	381249	464767	411370	401316	5.60349
2022-02-10	A Coruña	31.8004	32.525	33.0581	32.779	32.9529	32.837	32.6587	1.95064e+06	1.43643e+06	1.14685e+06	1.29031e+06	1.19898e+06	1.25909e+06	1.38038e+06	6.14
2022-02-15	A Coruña	30.6825	31.3613	30.4451	30.3949	30.3088	30.412	30.6008	3.12751e+06	2.34799e+06	3.45728e+06	3.53131e+06	3.66209e+06	3.5059e+06	3.27201e+06	6.51481
2022-02-17	A Coruña	30.4628	30.3969	30.436	30.2822	30.4789	30.3753	30.4054	4.27366e+06	4.4252e+06	4.33471e+06	4.7019e+06	4.23762e+06	4.4761e+06	4.4082e+06	6.64426
2022-02-22	A Coruña	33.0464	33.8861	34.0011	33.2255	33.6215	33.2604	33.5068	1.09047e+06	699550	658294	991949	804581	973838	869780	5.93941
2022-02-24	A Coruña	32.5997	32.6377	32.5992	32.7259	32.6445	32.3371	32.5907	1.87113e+06	1.83508e+06	1.87162e+06	1.75396e+06	1.8287e+06	2.14088e+06	1.88356e+06	6.27498
2022-03-03	A Coruña	31.7466	31.5917	31.8456	31.6231	31.5429	31.5169	31.6445	2.63414e+06	2.84295e+06	2.50891e+06	2.79932e+06	2.912e+06	2.94948e+06	2.77447e+06	6.44318
2022-03-08	A Coruña	33.7372	33.4449	33.7417	33.4092	33.276	33.3519	33.4935	1.59047e+06	1.82194e+06	1.58718e+06	1.85243e+06	1.97084e+06	1.90249e+06	1.78756e+06	6.25226
2022-03-10	A Coruña	33.1085	33.0206	33.0874	32.8948	32.5899	32.8607	32.927	1.29685e+06	1.35922e+06	1.31158e+06	1.45372e+06	1.71088e+06	1.48041e+06	1.43544e+06	6.15699

## Sheet: Arteixo
Abbreviations
ND	not detected
NA	not applicable
Sampling date	Location	Cq						Cq Mean	Viral load (copies/L)						Viral Load Mean	Log (viral load)
		Replicate 1	Replicate 2	Replicate 3	Replicate 4	Replicate 5	Replicate 6		Replicate 1	Replicate 2	Replicate 3	Replicate 4	Replicate 5	Replicate 6
2020-12-24	Arteixo	ND	36.0195	ND	ND	ND	ND	36.0195	NA	15565.1	NA	NA	NA	NA	15565.1	4.19215
2020-12-31	Arteixo	33.8273	33.8649	31.6555				33.1159	15396.4	15007.6	67452.1				32618.7	4.51347
2021-01-07	Arteixo	30.711	31.3596	31.5139	31.2288	31.0216	31.2473	31.1804	1.91765e+06	1.32344e+06	1.21167e+06	1.4262e+06	1.60558e+06	1.41119e+06	1.48262e+06	6.17103
2021-01-11	Arteixo	32.1434	32.6382	32.9037	33.0055	31.9282	32.3724	32.4986	703149	517926	439547	412733	803176	610364	581149	5.76429
2021-01-13	Arteixo	36.3116	ND	38.4467	ND	38.1044	37.0041	37.4667	54908.2	NA	10698.1	NA	13904.9	32302.9	27953.5	4.44644
2021-01-15	Arteixo	36.1522	38.2321	37.1161	36.4407	ND	37.2545	37.0391	44274.9	11733.4	23926.9	36827.1	NA	21903.1	27733.1	4.443
2021-01-18	Arteixo	31.3995	31.3238	31.6975	31.2828	31.2697	31.2724	31.3743	1.8791e+06	1.9939e+06	1.48747e+06	2.05915e+06	2.08039e+06	2.07592e+06	1.92932e+06	6.2854
2021-01-20	Arteixo	32.2297	32.1837	32.087	32.1805	32.0984	31.9223	32.1169	1.02026e+06	1.05511e+06	1.13228e+06	1.0576e+06	1.1229e+06	1.27707e+06	1.11087e+06	6.04566
2021-01-22	Arteixo	35.4439	35.5535	36.3727	35.2582	35.8113	35.5039	35.6572	99677.8	92225.8	51588.1	113708	76815.8	95527	88257.1	4.94575
2021-01-27	Arteixo	33.8369	33.8832	34.3396	33.8192	34.3456	33.705	33.9882	357542	348184	268059	361191	267142	385614	331289	5.52021
2021-01-29	Arteixo	32.6776	32.8484	32.9525	32.5135	32.7272	32.7554	32.7457	683042	626495	594384	742149	666111	656675	661476	5.82051
2021-02-01	Arteixo	32.7651	32.8822	32.9348	32.8625	33.0841	32.6535	32.8637	653463	615881	599708	622040	556089	691394	623096	5.79455
2021-02-03	Arteixo	33.8883	33.4051	33.644	33.2124	33.684	33.5025	33.5561	247453	318197	280991	351757	275209	302462	296012	5.47131
2021-02-05	Arteixo	33.8354	34.9873	34.3094	34.2136	33.7811	34.5109	34.273	342828	171432	257757	273062	354209	228328	271269	5.4334
2021-02-19	Arteixo	34.2769	34.4707	34.4808	35.2193	35.146	34.6355	34.7049	270749	241521	240099	155357	162214	219173	214852	5.33214
2021-02-22	Arteixo	32.5114	32.295	32.5132	33.1029	33.08	32.2048	32.6179	159888	188054	159665	102619	104394	201206	152638	5.18366
2021-02-24	Arteixo	34.4829	34.7426	34.4609	34.961	34.8889	34.1419	34.613	95995.7	77759.4	97728	65131.8	69052.8	126601	88711.4	4.94798
2021-03-01	Arteixo	33.5311	34.0864	33.5107	33.3097	33.1261	33.2095	33.4623	360097	235894	365716	426221	490197	460024	389691	5.59072
2021-03-03	Arteixo	33.1878	32.7926	33.3701	33.0712	33.24	33.3931	33.1758	608528	842533	523725	669821	582949	513885	623574	5.79489
2021-03-05	Arteixo	32.4418	32.7034	32.3191	32.1654	32.3441	32.182	32.3593	453485	541102	437755	451100	500344	457599	473564	5.67538
2021-03-08	Arteixo	33.3725	33.1005	33.4268	33.3806	33.2211	33.3585	33.31	612949	717371	708407	589395	667964	622804	653148	5.81501
2021-03-10	Arteixo	33.7371	33.7566	33.6995	33.37	33.3859	33.5862	33.5892	518671	512451	530902	651108	644721	569484	571223	5.75681
2021-03-12	Arteixo	34.4591	34.651	34.2696	34.705	34.5672	34.4493	34.5169	168649	144662	196223	138548	154684	169967	162122	5.20984
2021-03-15	Arteixo	37.1213	38.8313	37.9216				37.9581	51345.8	17582.9	31094.3				33341	4.52298
2021-03-17	Arteixo	33.6471	33.7941	33.4799				33.6403	453008	413137	503048				456398	5.65934
2021-03-24	Arteixo	35.4888	36.1404	36.588	35.5564	35.2334	34.9395	35.6578	261002	186230	147684	252030	297933	346923	248634	5.39556
2021-03-26	Arteixo	34.2394	35.6356	36.8508	33.4184	34.9685	35.2586	35.0619	220304	85913.5	37853.2	383248	134726	110787	162139	5.20989
2021-03-29	Arteixo	33.3361	33.414	33.7301	33.4551	34.1462	33.4249	33.5844	405131	384405	310597	373893	234590	381592	348368	5.54204
2021-03-31	Arteixo	34.8337	34.5422	35.1244	34.5756	35.1698	34.9094	34.8592	211457	231038	239457	228652	180445	86350.5	196233	5.29277
2021-04-05	Arteixo	35.2644	34.6603	34.2802	34.6336	34.3857	34.5012	34.6209	110384	175978	236000	179654	217542	198987	186424	5.2705
2021-04-09	Arteixo	31.9476	31.8339	31.8975	31.666	31.6789	31.8245	31.8081	1.51495e+06	1.58085e+06	1.54366e+06	1.68347e+06	1.67538e+06	1.58642e+06	1.59746e+06	6.20343
2021-04-14	Arteixo	35.7069	36.2222	36.035	34.9905	33.8542	35.4133	35.3704	29813.1	19989.9	23114.8	51970.9	125481	37438.4	47968.1	4.68095
2021-04-19	Arteixo	ND	ND	35.1893	ND	35.3576	36.8473	35.7981	NA	NA	65929.1	NA	58011.6	18696.9	47545.9	4.67711
2021-04-21	Arteixo	33.4245	33.7559	33.3845	33.5069	33.3899	33.4773	33.4898	626662	494304	644909	590756	642419	603413	600410	5.77845
2021-04-23	Arteixo	32.8939	32.8387	33.7847	33.032	33.1392	32.9619	33.1084	340004	353556	180984	308350	285804	324035	298789	5.47536
2021-04-26	Arteixo	32.7374	32.4282	33.1832	33.2154	33.1919	32.8278	32.9306	379843	472751	277051	270797	275345	356299	338681	5.52979
2021-04-30	Arteixo	35.2718	35.0472	35.6874	35.7712	36.0337	34.7151	35.4211	42267	50262.7	30674.4	28755.6	23483.6	64937.4	40063.5	4.60275
2021-05-03	Arteixo	34.688	36.4158	38.5059	35.0008	35.878	35.068	35.9261	66309.4	17489.9	3488.07	52095.5	26480.4	49464.3	35887.9	4.55495
2021-05-05	Arteixo	31.9417	31.7408	31.6969	31.9071	31.6221	31.5629	31.7452	1.63824e+06	1.83532e+06	1.88137e+06	1.67061e+06	1.96266e+06	2.02942e+06	1.83627e+06	6.26394
2021-05-07	Arteixo	30.2384	30.3693	30.5056	30.1103	30.266	29.0133	30.0838	3.33895e+06	3.10107e+06	2.87144e+06	3.58937e+06	3.2874e+06	6.66823e+06	3.80941e+06	6.58086
2021-05-11	Arteixo	34.6339	34.8456	35.0603	35.4956	36.2517	35.2106	35.2496	279148	247695	219425	171608	111980	201571	205238	5.31226
2021-05-13	Arteixo	33.0694	33.9532	32.6839	34.0749	32.7339	32.5751	33.1817	314407	185035	396189	172016	384503	422913	312511	5.49486
2021-05-18	Arteixo	33.4506	33.7127	33.1061	34.0227	33.7864	35.225	33.8839	250149	213749	307560	177487	204503	86287.6	206622	5.31518
2021-05-27	Arteixo	33.5299	32.8057	33.4369	34.4305	32.7562	33.0523	33.3352	231857	383075	247303	124177	396440	322864	284286	5.45376
2021-06-03	Arteixo	33.3266	32.9495	33.4627	33.3455	33.6707	32.7717	33.2544	365758	481193	331276	360769	284775	547635	395234	5.59685
2021-06-10	Arteixo	33.2812	34.6338	33.1846	33.333	33.3155	33.3456	33.5156	451507	216283	578436	522981	529257	518527	469498	5.67163
2021-06-17	Arteixo	32.4319	32.6864	32.3607	32.1766	32.1973	32.5826	32.4059	1.08349e+06	914156	1.1362e+06	1.28484e+06	1.26725e+06	979745	1.11095e+06	6.04569
2021-07-01	Arteixo	35.7271	36.8517	34.5473	35.0222	35.6265	35.4569	35.5386	93181.9	49036.8	182722	139338	98689.5	108717	111948	5.04902
2021-07-08	Arteixo	32.9069	33.3473	33.0688	32.9405	32.8138	32.9437	33.0035	811755	632215	740459	796427	855816	794949	771937	5.88758
2021-07-13	Arteixo	35.0636	34.4068	34.5053	33.9667	34.0448	33.8113	34.2997	327040	489535	460800	641444	611400	705676	539316	5.73184
2021-07-15	Arteixo	34.8098	35.1092	34.4503	34.3126	34.5991	34.8204	34.6836	245000	203206	306685	334244	279470	243385	268665	5.42921
2021-07-20	Arteixo	33.4409	32.6997	32.2968	32.5327	32.8296	32.6268	32.7378	896435	1.32349e+06	1.63572e+06	1.44491e+06	1.23617e+06	1.3752e+06	1.31865e+06	6.12013
2021-07-22	Arteixo	35.1533	35.0949	34.9557	35.6945	35.1429	34.6489	35.115	412362	425512	458576	308302	414684	540782	426703	5.63013
2021-07-27	Arteixo	33.9542	34.1045	34.3459	34.2133	34.0982	34.0821	34.133	512533	457421	381064	421302	459605	465241	449528	5.65276
2021-07-29	Arteixo	33.0917	33.1996	33.174	33.4843	33.3476	33.1768	33.2456	623823	587724	596090	502160	541565	595159	574420	5.75923
2021-08-03	Arteixo	32.3021	32.2403	32.2844	32.1923	32.3967	32.2609	32.2794	1.6033e+06	1.65836e+06	1.61885e+06	1.7024e+06	1.52258e+06	1.6398e+06	1.62422e+06	6.21064
2021-08-05	Arteixo	32.6391	32.5987	32.9256	32.4946	32.7061	32.5576	32.6536	1.4935e+06	1.52642e+06	1.27942e+06	1.61467e+06	1.44038e+06	1.56068e+06	1.48584e+06	6.17197
2021-08-10	Arteixo	32.8375	32.9033	32.9739	32.8482	32.9195	32.8245	32.8845	1.11267e+06	1.07401e+06	1.03407e+06	1.1063e+06	1.06471e+06	1.12043e+06	1.08537e+06	6.03558
2021-08-12	Arteixo	32.9265	33.1479	33.1763	34.4057	32.3839	32.8772	33.1529	753166	684812	676495	398906	950907	769282	705595	5.84856
2021-08-17	Arteixo	32.0546	32.1216	32.1546	32.2282	32.2227	32.3404	32.187	2.42611e+06	2.32821e+06	2.28151e+06	2.18067e+06	2.18801e+06	2.03537e+06	2.23998e+06	6.35024
2021-08-19	Arteixo	32.425	33.2059	33.1859	32.9204	32.8359	32.6388	32.8686	2.10196e+06	1.42166e+06	1.43594e+06	1.6401e+06	1.71107e+06	1.88858e+06	1.69988e+06	6.23042
2021-08-24	Arteixo	32.9003	33.8634	32.9596	32.9018	33.0668	32.6701	33.0603	2.72619e+06	1.81083e+06	2.65846e+06	2.72453e+06	2.54001e+06	3.00632e+06	2.57772e+06	6.41124
2021-08-26	Arteixo	32.2879	33.0724	32.5569	32.9204	32.4263	32.5266	32.6318	2.75061e+06	1.83363e+06	2.39361e+06	1.98349e+06	2.56069e+06	2.43137e+06	2.32557e+06	6.36653
2021-08-31	Arteixo	34.6943	34.4087	34.1468	34.1535	34.0202	33.763	34.1977	2.24021e+06	836255	1.48857e+06	1.50618e+06	1.85032e+06	1.94607e+06	1.6446e+06	6.21606
2021-09-02	Arteixo	33.429	33.5231	33.6972	34.3904	34.1956	33.0114	33.7078	246780	235278	215375	151506	167245	305038	220204	5.34282
2021-09-07	Arteixo	34.5727	34.3476	34.1538	34.4386	34.1561	34.7357	34.4007	181748	209678	237162	197908	236815	163866	204529	5.31076
2021-09-14	Arteixo	34.2269	36.0284	32.8332	35.7873	34.1208	33.1696	34.361	182695	71188.2	378758	80758.5	193114	317636	204025	5.30968
2021-09-23	Arteixo	32.6403	34.5166	33.3961	32.7393	33.0604	33.0909	33.2406	420977	190115	305623	403686	352338	347815	336759	5.52732
2021-09-28	Arteixo	32.5785	32.884	32.8434	32.2947	33.0395	32.4275	32.6779	362675	309896	316434	419739	286051	391996	347799	5.54133
2021-10-05	Arteixo	33.2647	37.1007	35.1568	34.3446	34.7676	35.5541	35.0314	168862	13804.8	49102.9	83440.6	63306.4	37886.6	69400.6	4.84136
2021-10-07	Arteixo	33.805	33.88	35.1405	35.8189	33.0239	33.7526	34.2368	118670	113004	49629.8	31872.1	197608	122802	105598	5.02365
2021-11-02	Arteixo	34.9029	33.4889	34.2734	33.7799	34.5648	34.4175	34.2379	20087.7	80380.3	37240.1	60426.8	27984.4	32332.1	43075.2	4.63423
2021-11-04	Arteixo	ND	35.2799	35.6218	ND	36.4549	36.7139	36.0176	NA	49293.4	39494.5	NA	23015.5	19458.6	32815.5	4.51608
2021-11-09	Arteixo	34.3093	34.6918	34.8895	34.0522	35.0823	34.6645	34.6149	40988.6	25945.7	20484	55742.1	16268.4	26809.1	31039.7	4.49192
2021-11-11	Arteixo	31.9938	31.8494	31.3555	31.414	31.5217	31.6262	31.6268	541123	635893	1.10441e+06	1.03448e+06	917133	816003	841506	5.92506
2021-11-16	Arteixo	33.1825	33.1426	32.517	33.2896	32.5699	32.8422	32.924	143318	149852	301532	127142	284216	209624	202614	5.30667
2021-11-18	Arteixo	34.3247	ND	ND	33.1231	33.4465	34.243	33.7844	70305.2	NA	NA	168911	133415	74623.5	111814	5.0485
2021-11-23	Arteixo	31.3034	32.2153	32.2723	31.1863	32.1759	30.8349	31.6647	637024	327543	314199	693830	337078	896543	534370	5.72784
2021-12-07	Arteixo	36.0069	34.0919	33.7871	33.7295	33.2776	33.4267	34.0533	168188	431741	501640	516057	644645	599003	476879	5.67841
2021-12-09	Arteixo	N/A	37.0509	36.6661	ND	37.4955	38.6047	37.4543	NA	100599	121579	NA	80822.8	46813.8	87453.7	4.94178
2021-12-16	Arteixo	34.9726	35.4652	35.0759	35.6843	35.0919	36.1585	35.4081	128643	95032.5	120725	83052.4	119544	62050.5	101508	5.0065
2021-12-21	Arteixo	33.6221	33.4007	33.7778	35.1204	34.3244	33.4446	33.9483	295092	338123	268167	117471	191630	329133	256603	5.40926
2021-12-23	Arteixo	32.0023	31.6983	32.0052	31.6371	31.4675	32.2167	31.8378	1.78057e+06	2.08141e+06	1.77793e+06	2.14778e+06	2.34328e+06	1.59492e+06	1.95431e+06	6.29099
2021-12-28	Arteixo	32.2553	31.3803	31.5684	31.8225	31.6792	31.5522	31.7096	1.56367e+06	2.45054e+06	2.22491e+06	1.95274e+06	2.10188e+06	2.2435e+06	2.08954e+06	6.32005
2021-12-30	Arteixo	32.3157	32.1816	32.3469	32.3306	32.2251	32.3085	32.2847	1.79544e+06	1.92586e+06	1.76644e+06	1.7815e+06	1.88253e+06	1.80221e+06	1.82566e+06	6.26142
2022-01-04	Arteixo	32.733	32.9273	32.8017	33.0478	33.0075	33.0347	32.9253	1.44344e+06	1.30398e+06	1.39251e+06	1.22438e+06	1.25042e+06	1.2328e+06	1.30792e+06	6.11658
2022-01-11	Arteixo	34.0246	34.0627	34.4524	35.2932	34.8069	34.0761	34.4526	671910	657795	529298	331182	434347	652869	546234	5.73738
2022-01-13	Arteixo	35.3596	35.2778	34.8907	35.168	35.7972	35.2874	35.2968	536077	556052	661137	584039	440808	553678	555298	5.74453
2022-01-18	Arteixo	30.6	30.35	30.25	30.33	30.26	30.26	30.3417	5.05112e+06	5.80882e+06	6.14282e+06	5.87414e+06	6.10858e+06	6.10858e+06	5.84901e+06	6.76708
2022-01-20	Arteixo	33.0656	33.1466	32.9779	33.1366	33.3698	33.3832	33.1799	1.11004e+06	1.05992e+06	1.16691e+06	1.06599e+06	933364	926263	1.04375e+06	6.0186
2022-01-25	Arteixo	30.3283	30.1692	30.2679	30.219	30.2961	30.3138	30.2657	5.28223e+06	5.7836e+06	5.46719e+06	5.62165e+06	5.38008e+06	5.32587e+06	5.47677e+06	6.73852
2022-01-27	Arteixo	31.9527	31.9962	31.8941	31.6678	31.8721	31.7443	31.8545	2.37753e+06	2.33286e+06	2.43917e+06	2.69222e+06	2.4627e+06	2.60394e+06	2.48474e+06	6.39528
2022-02-01	Arteixo	31.1074	31.4111	31.4713	31.2169	31.3072	31.3891	31.3172	3.43807e+06	3.01135e+06	2.93332e+06	3.27764e+06	3.15098e+06	3.04041e+06	3.14196e+06	6.4972
2022-02-03	Arteixo	32.0239	31.7295	31.4534	31.5258	31.5121	31.3883	31.6055	1.56768e+06	1.85954e+06	2.18252e+06	2.09282e+06	2.10948e+06	2.26655e+06	2.0131e+06	6.30386
2022-02-08	Arteixo	32.6944	32.9047	33.0012	32.8723	32.6708	33.1737	32.8862	1.06255e+06	940556	889356	958394	1.07719e+06	804639	955446	5.98021
2022-02-10	Arteixo	35.0277	35.3019	34.4626	34.2731	34.9867	34.6005	34.7754	499226	444623	633766	686555	507933	597910	561669	5.74948
2022-02-15	Arteixo	34.8591	37.6922	36.3121	35.3055	36.1582	35.4368	35.9607	536054	162040	290218	443948	309713	420004	360330	5.5567
2022-02-17	Arteixo	32.5442	32.2283	32.155	32.177	32.2275	32.204	32.256	1.42207e+06	1.68055e+06	1.74695e+06	1.72675e+06	1.68124e+06	1.70232e+06	1.65998e+06	6.2201
2022-02-22	Arteixo	34.3121	33.7049	33.9592	33.433	34.3413	34.2637	34.0024	558471	769874	673029	888879	549928	572970	668859	5.82533
2022-02-24	Arteixo	32.5608	32.3628	32.2567	32.2009	32.2301	32.6281	32.3732	1.90883e+06	2.11283e+06	2.23102e+06	2.29582e+06	2.26164e+06	1.84414e+06	2.10905e+06	6.32409
2022-03-03	Arteixo	31.7608	31.8013	31.8218	31.8338	31.8127	31.7452	31.7959	2.61582e+06	2.56418e+06	2.53844e+06	2.52352e+06	2.54983e+06	2.63594e+06	2.57129e+06	6.41015
2022-03-10	Arteixo	34.8247	35.0497	34.4057	34.1449	34.2222	34.5358	34.5305	518495	459771	648549	745513	715353	605003	615447	5.78919

## Sheet:  Cambre
Abbreviations
ND	not detected
NA	not applicable
Sampling date	Location	Cq						Cq Mean	Viral load (copies/L)						Viral Load Mean	Log (viral load)
		Replicate 1	Replicate 2	Replicate 3	Replicate 4	Replicate 5	Replicate 6		Replicate 1	Replicate 2	Replicate 3	Replicate 4	Replicate 5	Replicate 6
2020-12-24	Cambre	ND	36.7786	34.5931	ND	35.3956	33.5888	35.089	NA	9995.12	35779.2	NA	22400.6	64287.1	33115.5	4.52003
2020-12-29	Cambre	32.083	34.375	33.432	34.174	31.492	32.281	32.9728	17196	1853.41	4634.61	2253.27	30541.4	14185.7	11777.4	4.07105
2020-12-31	Cambre	ND	33.1292	31.9206				32.5249	NA	24753.7	56323.5				40538.6	4.60787
2021-01-07	Cambre	35.0493	35.3076	35.7547	34.0578	34.4006	34.7733	34.8905	160473	138445	107211	282908	232543	187914	184916	5.26697
2021-01-11	Cambre	32.7051	32.0114	32.413	32.3359	32.3006	31.968	32.289	496938	762910	595238	624276	638051	783664	650180	5.81303
2021-01-13	Cambre	36.435	36.6048	35.522	ND	36.4802	37.6129	36.531	49954.8	43859.3	100534	NA	48252.8	20263.1	52572.7	4.72076
2021-01-15	Cambre	33.6239	32.9729	32.7068	32.9998	32.9607	33.0108	33.0458	222457	337107	399535	331362	339749	329053	326544	5.51394
2021-01-18	Cambre	32.0646	32.1987	32.1855	32.0132	32.0532	32.1331	32.108	1.11543e+06	1.00412e+06	1.0146e+06	1.16137e+06	1.1255e+06	1.05716e+06	1.0797e+06	6.0333
2021-01-20	Cambre	31.7749	31.7649	31.7982	31.8185	31.6908	31.4559	31.7172	1.42215e+06	1.43263e+06	1.39816e+06	1.37765e+06	1.51223e+06	1.7953e+06	1.48969e+06	6.1731
2021-01-22	Cambre	32.1799	32.1255	32.2723	32.0829	32.0112	32.1611	32.1388	1.0088e+06	1.04843e+06	944821	1.08062e+06	1.13702e+06	1.02233e+06	1.04034e+06	6.01717
2021-01-25	Cambre	32.9258	32.595	32.5293	32.54	32.8495	32.8537	32.7156	594400	751546	787396	781467	627471	625575	694643	5.84176
2021-01-27	Cambre	33.2303	33.151	32.9406	32.8492	32.981	32.9742	33.0211	506157	529687	597563	629672	583899	586149	572188	5.75754
2021-01-29	Cambre	34.2716	34.1628	35.2532	34.8442	35.1593	35.0954	34.7978	305015	322275	185665	228321	194689	201081	239508	5.37932
2021-02-01	Cambre	33.4231	33.5633	33.8567	33.8415	33.6489	33.3319	33.6109	468492	436409	376225	379138	417930	490594	428131	5.63158
2021-02-03	Cambre	33.3221	33.0093	33.0568	33.076	32.9622	32.9231	33.0583	332238	390958	381424	377625	400664	408889	381966	5.58202
2021-02-05	Cambre	33.3648	33.6949	33.8417	33.0747	33.7106	33.3738	33.5101	455031	373063	341535	541824	369566	452574	422266	5.62559
2021-02-19	Cambre	35.7907	36.1434	37.5904	37.0359	36.7378	36.6644	36.6604	110927	90105.6	38398	53244.2	63471.6	66277.9	70404.1	4.8476
2021-02-22	Cambre	32.8639	32.3978	33.5379	33.2653	32.7245	33.2651	33.0091	122752	174100	74059.5	90850.8	136274	90863.3	114817	5.06
2021-02-24	Cambre	33.713	34.8807	36.0112	34.4782	34.1532	34.4151	34.6086	179289	69516.1	27777.8	96367.2	125443	101428	99970	4.99987
2021-03-01	Cambre	35.4215	ND	35.1706	34.8929	35.5441	35.4653	35.2989	85331.4	NA	103299	127633	77725	82534.6	95304.6	4.97911
2021-03-03	Cambre	33.2249	33.1986	33.2517	33.6054	33.0855	33.2859	33.2753	590219	603119	577331	431510	661982	561337	570916	5.75657
2021-03-05	Cambre	34.0533	34.2059	33.5072	34.1578	34.906	34.0643	34.1491	291387	263889	415469	272275	167465	289321	283301	5.45225
2021-03-08	Cambre	32.8664	32.9293	33.1552	32.5724	32.7292	32.7698	32.837	820156	783474	664860	1.0155e+06	906141	879803	844989	5.92685
2021-03-10	Cambre	33.4129	33.1758	33.3744	33.1781	33.1044	33.1435	33.2315	634032	734330	649317	733292	767531	749145	711275	5.85204
2021-03-12	Cambre	32.7817	32.9007	33.3374	32.5631	33.0308	33.2021	32.9693	644541	586057	413356	767544	528180	460580	566710	5.75336
2021-03-15	Cambre	33.6183	33.9765	33.7673				33.7873	461262	368507	420139				416636	5.61976
2021-03-17	Cambre	30.8912	30.9131	31.0304				30.9449	2.54795e+06	2.51312e+06	2.33512e+06				2.4654e+06	6.39189
2021-03-22	Cambre	32.4967	32.5011	32.6956	32.4623	32.5998	32.3216	32.5129	598752	596863	519787	613572	556430	678139	593924	5.77373
2021-03-24	Cambre	33.7477	33.4831	33.6344	33.1156	33.4008	33.226	33.4346	643282	737777	682167	892509	769923	842902	761427	5.88163
2021-03-26	Cambre	32.5263	32.506	32.5488	32.7005	32.4578	32.7716	32.5852	699532	709153	689000	621999	732618	592844	674191	5.82878
2021-03-29	Cambre	33.3475	33.2673	33.0776	33.1978	32.8634	33.0392	33.1321	402029	424372	482286	444731	557277	494965	467610	5.66988
2021-03-31	Cambre	33.9838	33.4277	34.1788	34.1518	33.683	34.1664	33.9319	296677	455789	255215	260596	374260	257670	316701	5.50065
2021-04-05	Cambre	34.113	33.5849	33.7862	33.9168	33.4197	33.7659	33.7644	268523	403699	345582	312440	458595	351031	356645	5.55224
2021-04-07	Cambre	33.3032	33.6772	33.4721	33.2787	33.3367	33.4799	33.4246	564544	428846	498621	574768	550812	495761	518892	5.71508
2021-04-09	Cambre	31.6845	31.7135	31.5498	31.6182	31.6191	31.6768	31.6436	1.67184e+06	1.65382e+06	1.75841e+06	1.71394e+06	1.71333e+06	1.67666e+06	1.698e+06	6.22994
2021-04-12	Cambre	32.5656	32.3291	32.0581	32.1396	32.2706	32.0629	32.2376	1.20185e+06	1.31317e+06	1.45349e+06	1.40981e+06	1.34229e+06	1.45091e+06	1.36192e+06	6.13415
2021-04-14	Cambre	33.6438	34.4906	33.7563	33.2312	33.256	33.8983	33.7127	147727	76592.7	135387	203462	199583	121267	147336	5.16831
2021-04-16	Cambre	32.0395	31.733	32.0868	31.8141	32.03	31.8227	31.921	722478	912000	696991	857483	727713	851943	794768	5.90024
2021-04-19	Cambre	33.0115	32.928	33.2342	33.2238	33.2277	32.5485	33.0289	345113	367745	291388	293699	292825	490704	346912	5.54022
2021-04-21	Cambre	33.148	32.3834	33.0062	32.858	32.8742	33.1197	32.8982	284034	487998	314020	348753	344780	289785	344895	5.53769
2021-04-23	Cambre	32.8699	33.6045	33.161	33.0958	33.0252	32.9705	33.1212	345819	205615	281426	294735	309822	322052	293245	5.46723
2021-04-26	Cambre	33.3942	34.0887	33.0677	33.2846	34.2855	33.6848	33.6343	238617	145945	300645	257850	126969	194249	210713	5.32369
2021-04-30	Cambre	34.9743	34.4351	35.4622	34.7441	35.0641	35.1262	34.9677	53172.5	80594.4	36494.8	63503.7	49613.8	47292	55111.9	4.74125
2021-05-03	Cambre	33.8762	35.6126	34.4089	33.9265	33.8907	35.7459	34.5768	124031	32496.5	82239.2	119318	122651	29322.2	85009.6	4.92947
2021-05-05	Cambre	31.8569	32.4206	32.1503	32.4864	32.572	32.224	32.285	1.71872e+06	1.24973e+06	1.45602e+06	1.20408e+06	1.14718e+06	1.39664e+06	1.36206e+06	6.1342
2021-05-07	Cambre	31.4056	31.4264	31.1694	31.0754	31.1398	31.1506	31.2279	1.72749e+06	1.70729e+06	1.97388e+06	2.08155e+06	2.0072e+06	1.99494e+06	1.91539e+06	6.28226
2021-05-11	Cambre	34.0577	33.6348	33.8751	33.4557	34.4347	33.585	33.8405	386484	490702	428450	542898	312382	504704	444270	5.64765
2021-05-13	Cambre	32.7029	32.564	32.9411	32.696	32.9997	32.4909	32.7324	391710	425745	339548	393329	327837	444813	387164	5.58789
2021-05-18	Cambre	33.1549	33.0215	33.5782	33.6447	32.709	32.9777	33.181	298680	323565	231706	222654	390270	332192	299844	5.4769
2021-05-20	Cambre	32.7029	32.564	32.9411	32.696	32.9997	32.4909	32.7324	1544.19	1702.2	1306.56	1551.65	1254.02	1791.67	1525.05	3.18328
2021-05-25	Cambre	33.286	32.4256	32.6777	32.4745	32.9427	33.0107	32.8029	190525	350071	292921	338169	242859	231466	274335	5.43828
2021-05-27	Cambre	34.9088	34.1559	33.6831	33.3382	33.8453	33.5138	33.9075	89130.4	150225	208489	264819	186311	234453	188905	5.27624
2021-06-01	Cambre	34.7556	36.2417	34.3375	35.7829	34.3855	34.6957	35.0331	187148	81230.6	236677	105102	230386	193548	172349	5.23641
2021-06-03	Cambre	32.2636	32.5371	32.974	32.2003	32.5494	32.2629	32.4645	792511	649524	472700	829843	643722	792908	696868	5.84315
2021-06-08	Cambre	35.1534	35.6115	34.5424	34.5494	35.1859	35.39	35.0721	96849.5	69406.9	151055	150282	94590.3	81541.6	107288	5.03055
2021-06-10	Cambre	34.8787	34.5947	34.9214	34.423	34.3338	34.1314	34.5472	133576	222097	177930	249552	265130	304185	225412	5.35298
2021-06-15	Cambre	32.0806	31.7645	31.9123	32.3282	32.0527	32.3298	32.078	1.02673e+06	1.27531e+06	1.15232e+06	866444	1.04661e+06	865498	1.03882e+06	6.01654
2021-06-17	Cambre	33.0602	32.8731	32.2377	32.7471	32.542	32.7979	32.7097	712228	807003	1.23347e+06	877848	1.00666e+06	848529	914290	5.96108
2021-06-22	Cambre	32.5894	32.7179	32.8506	32.7973	32.7208	32.503	32.6965	838588	786097	735365	755349	784972	875798	796028	5.90093
2021-06-29	Cambre	34.1384	ND	34.6601	34.3584	34.7252	35.2971	34.6358	362551	NA	269655	320012	259888	187877	279996	5.44715
2021-07-01	Cambre	35.5891	38.6802	35.1932	34.8246	34.2418	35.1592	35.6147	100818	17268.3	126382	155973	217539	128856	124473	5.09507
2021-07-06	Cambre	34.788	33.59	33.7583	34.1218	34.1695	33.9674	34.0658	299189	603256	546649	441872	429725	483682	467396	5.66968
2021-07-08	Cambre	35.1985	35.0287	33.8648	34.5122	34.4182	34.9734	34.666	301039	334135	682851	458831	486101	345679	434772	5.63826
2021-07-13	Cambre	33.655	33.6277	33.8197	33.2996	33.3941	33.8684	33.6108	776735	789878	702020	966173	911712	681342	804644	5.9056
2021-07-15	Cambre	32.663	32.6418	32.8111	32.7618	33.1158	32.5476	32.7568	936695	949155	853924	880634	705903	1.00674e+06	888841	5.94882
2021-07-20	Cambre	32.012	31.8514	31.6831	31.626	31.7263	31.6369	31.7559	1.89994e+06	2.06728e+06	2.25849e+06	2.32726e+06	2.20778e+06	2.31404e+06	2.17913e+06	6.33828
2021-07-22	Cambre	33.5294	33.3638	33.2071	33.2791	33.2213	33.2729	33.3123	986986	1.07883e+06	1.17366e+06	1.12906e+06	1.16469e+06	1.13287e+06	1.11102e+06	6.04572
2021-07-27	Cambre	33.2293	33.2787	33.2027	33.4086	33.3775	33.2088	33.2843	887019	854454	905022	774460	792896	900870	852453	5.93067
2021-07-29	Cambre	31.7389	32.0638	31.9536	31.9431	31.825	31.8465	31.8951	1.31748e+06	1.10094e+06	1.17005e+06	1.17686e+06	1.2562e+06	1.24139e+06	1.21049e+06	6.08296
2021-08-03	Cambre	33.2531	32.7303	32.7897	32.904	32.9762	33.0366	32.9483	953756	1.26895e+06	1.22846e+06	1.1541e+06	1.10948e+06	1.07345e+06	1.13137e+06	6.0536
2021-08-05	Cambre	32.6325	32.8932	32.7746	32.742	33.0036	32.813	32.8098	1.49882e+06	1.30203e+06	1.38814e+06	1.41278e+06	1.22668e+06	1.35964e+06	1.36468e+06	6.13503
2021-08-10	Cambre	33.5281	33.7467	33.4228	33.5466	33.2517	33.0284	33.4207	767930	682879	812597	760325	890761	1.00426e+06	819793	5.9137
2021-08-12	Cambre	35.1737	35.2377	35.8619	36.663	35.6004	35.9894	35.7543	286785	279001	213376	151233	238749	202001	228524	5.35893
2021-08-17	Cambre	31.6168	31.8308	31.9819	31.6857	31.9933	31.8541	31.8271	3.17463e+06	2.78366e+06	2.5368e+06	3.04316e+06	2.51918e+06	2.74401e+06	2.80024e+06	6.4472
2021-08-19	Cambre	33.3286	33.7594	33.5923	33.5401	33.4829	33.3124	33.5026	1.33691e+06	1.07748e+06	1.17152e+06	1.20253e+06	1.2375e+06	1.34781e+06	1.22896e+06	6.08954
2021-08-24	Cambre	33.8078	34.3784	34.3126	33.8259	33.6286	33.6152	33.9281	1.85408e+06	1.45496e+06	1.49618e+06	1.8399e+06	2.00074e+06	2.01215e+06	1.77634e+06	6.24953
2021-08-26	Cambre	32.685	34.5912	33.4757	33.453	33.0549	32.9573	33.3695	2.24021e+06	836255	1.48857e+06	1.50618e+06	1.85032e+06	1.94607e+06	1.6446e+06	6.21606
2021-08-31	Cambre	32.9186	33.1841	33.0429	32.7455	33.0859	33.0781	33.0092	948283	832264	892073	1.03251e+06	873430	876790	909225	5.95867
2021-09-02	Cambre	33.1165	33.7104	34.0601	33.6192	34.7155	33.0216	33.7072	289189	213947	179152	224074	128458	303457	223046	5.34839
09/09/2021	Cambre	36.1789	36.1988	34.0642	36.5461	34.6118	34.7931	35.3988	175204	173869	394515	152169	319733	298239	252288	5.4019
2021-09-14	Cambre	34.0497	33.5593	36.1695	34.0561	34.0368	33.5529	34.2374	200437	259053	66123.3	199768	201797	259924	197850	5.29634
2021-09-16	Cambre	32.4279	32.9123	33.5759	32.9223	33.0691	32.7745	32.947	775213	634972	483103	632370	595267	672074	632166	5.80083
2021-09-21	Cambre	34.0635	34.9542	33.247	33.6096	33.3568	34.6095	33.9734	418820	299016	570419	497288	547208	340659	445568	5.64891
2021-09-23	Cambre	34.5609	34.3826	34.0766	34.132	33.8492	33.6986	34.1166	186579	201219	229075	223763	252239	268855	226955	5.35594
2021-09-28	Cambre	32.2427	32.424	32.1413	32.3523	32.0345	32.2908	32.2476	431129	392696	454222	407465	479900	420580	430999	5.63448
2021-09-30	Cambre	34.2194	34.2753	34.9321	34.3589	34.0018	33.6416	34.2382	142454	137784	93142.7	131086	162180	201026	144612	5.16021
2021-10-05	Cambre	32.617	35.8232	32.6219	35.1973	33.1589	33.4124	33.8051	257718	31783.2	256893	47823.2	180932	153341	154748	5.18963
2021-10-07	Cambre	36.2065	35.1352	34.9463	33.1502	34.1458	34.6781	34.7104	24747.4	49801.8	56335	181959	95003.7	67115.8	79160.5	4.89851
2021-10-14	Cambre	36.1481	37.6896	34.1806	34.2512	34.9151	36.3826	35.5945	24837.4	9351.83	86408.1	82629.9	54253.8	21407.5	46481.4	4.66728
2021-10-19	Cambre	38.4122	36.4817	36.0616	ND	38.5603	37.4636	37.3959	28231.2	87158.5	111391	NA	25892.6	49124.6	60359.5	4.78075
2021-10-21	Cambre	36.7213	35.8367	ND	36.1914	ND	39.914	37.1659	109366	167988	NA	141431	NA	23237.4	110506	5.04338
2021-10-26	Cambre	34.0366	35.8252	34.5576	34.7573	35.1308	34.3549	34.7771	116840	28685.8	77612.6	66347.1	49482.9	91002.8	71661.9	4.85529
2021-10-28	Cambre	33.5821	33.4291	32.7356	32.7363	33.2199	33.065	33.128	73358.4	85235.5	168259	168139	104642	121809	120240	5.08005
2021-11-02	Cambre	33.592	32.9728	33.0267	33.466	33.863	33.9271	33.4746	72648.4	133332	126476	82208.2	55695.9	52301.8	87110.4	4.94007
2021-11-04	Cambre	36.1873	34.6804	34.2211	33.9423	36.5012	35.8443	35.2294	27374.3	72699.3	97910.7	117305	22334	34188.8	61968.6	4.79217
2021-11-09	Cambre	33.0084	32.6877	33.1449	33.2997	33.3183	33.0341	33.0822	194145	284864	164909	137049	134032	188273	183879	5.26453
2021-11-11	Cambre	33.1899	32.9401	33.0921	33.1636	33.1921	32.8459	33.0706	142133	187897	158557	146376	141788	208764	164253	5.21551
2021-11-16	Cambre	32.3925	31.9986	32.0491	31.9683	31.8082	31.9458	32.0271	346538	538230	508668	556746	665818	570931	531155	5.72522
2021-11-18	Cambre	32.1963	32.0338	31.0911	31.3594	31.9068	30.9917	31.5965	332102	373902	743737	611525	410196	799618	545180	5.73654
2021-11-23	Cambre	32.1117	32.6366	32.2392	31.886	31.7662	32.1277	32.1279	353239	240875	321881	416481	454515	349156	356025	5.55148
2021-12-07	Cambre	29.939	29.3912	29.2791	29.3121	29.4304	29.4202	29.462	3.33517e+06	4.36744e+06	4.61523e+06	4.54085e+06	4.28409e+06	4.30564e+06	4.2414e+06	6.62751
2021-12-09	Cambre	34.9487	34.3692	34.0454	34.0459	35.1405	34.366	34.486	283162	376644	441733	441629	257644	377237	363008	5.55992
2021-12-14	Cambre	30.7282	30.8407	30.6005	30.7573	30.5173	30.5077	30.6586	2.83604e+06	2.68541e+06	3.01725e+06	2.79631e+06	3.14143e+06	3.15604e+06	2.93875e+06	6.46816
2021-12-16	Cambre	33.5459	37.8579	35.475	34.2674	33.529	34.248	34.8206	309255	21827.1	94458	198454	312474	200837	189551	5.27773
2021-12-21	Cambre	33.6221	33.4007	33.7778	35.1204	34.3244	33.4446	33.9483	1.71985e+06	1.77103e+06	1.71417e+06	1.44489e+06	1.57649e+06	1.39422e+06	1.60344e+06	6.20505
2021-12-23	Cambre	31.8851	31.6624	31.6271	31.5296	32.0158	31.7756	31.7493	1.89096e+06	2.12004e+06	2.15887e+06	2.26971e+06	1.7683e+06	2.00031e+06	2.0347e+06	6.3085
2021-12-28	Cambre	31.678	31.4418	31.3694	31.7388	31.7075	31.6163	31.592	2.10318e+06	2.37442e+06	2.46429e+06	2.03853e+06	2.0716e+06	2.17083e+06	2.20381e+06	6.34317
2021-12-30	Cambre	29.8333	30.2266	30.0364	30.0752	30.0703	30.1376	30.0632	6.57558e+06	5.35307e+06	5.91294e+06	5.79401e+06	5.80906e+06	5.60812e+06	5.84213e+06	6.76657
2022-01-04	Cambre	32.733	32.9273	32.8017	33.0478	33.0075	33.0347	32.9253	1.22284e+06	1.40176e+06	1.04582e+06	1.56421e+06	1.32075e+06	1.23188e+06	1.29788e+06	6.11323
2022-01-11	Cambre	31.696	31.7704	31.9778	31.5592	31.5688	31.5444	31.6861	2.4621e+06	2.36204e+06	2.10397e+06	2.65723e+06	2.64301e+06	2.67928e+06	2.48461e+06	6.39526
2022-01-13	Cambre	32.5406	32.6036	32.6584	32.2634	32.2427	32.2755	32.4307	1.89094e+06	1.83843e+06	1.79392e+06	2.14053e+06	2.1604e+06	2.12895e+06	1.9922e+06	6.29933
2022-01-18	Cambre	31.14	31.12	31.07	31.04	31.11	31	31.08	3.73487e+06	3.77687e+06	3.88394e+06	3.94963e+06	3.79804e+06	4.03895e+06	3.86372e+06	6.58701
2022-01-20	Cambre	32.2521	32.0985	32.0781	31.7563	31.9499	32.0589	32.0323	1.76471e+06	1.92609e+06	1.94869e+06	2.34091e+06	2.0964e+06	1.97006e+06	2.00781e+06	6.30272
2022-01-25	Cambre	30.3236	30.1406	30.2566	30.2371	30.3371	30.334	30.2715	5.29627e+06	5.87849e+06	5.5024e+06	5.56401e+06	5.25568e+06	5.26501e+06	5.46031e+06	6.73722
2022-01-27	Cambre	30.6765	30.6129	30.4451	30.4634	30.5426	30.3729	30.5189	4.14929e+06	4.26595e+06	4.59012e+06	4.55361e+06	4.39892e+06	4.73707e+06	4.44916e+06	6.64828
2022-02-01	Cambre	33.7027	34.164	33.6669	33.4387	33.6773	33.7706	33.7367	1.10793e+06	905901	1.12537e+06	1.2432e+06	1.12026e+06	1.07559e+06	1.09638e+06	6.03996
2022-02-03	Cambre	32.4375	32.8329	32.2993	32.5834	32.2814	32.4917	32.4877	1.23327e+06	980552	1.3362e+06	1.13321e+06	1.35016e+06	1.19509e+06	1.20475e+06	6.0809
2022-02-08	Cambre	31.8689	32.0991	31.7338	32.0901	32.0515	32.0421	31.9809	1.71511e+06	1.50072e+06	1.85493e+06	1.50863e+06	1.54273e+06	1.55123e+06	1.61222e+06	6.20742
2022-02-10	Cambre	35.134	35.9112	35.8686	37.5581	35.5764	35.5519	35.9334	477306	343754	349994	171481	395967	400078	356430	5.55197
2022-02-15	Cambre	31.0457	32.0887	31.5809	31.8401	31.4812	32.2054	31.707	2.68282e+06	1.72707e+06	2.14013e+06	1.91817e+06	2.23207e+06	1.64397e+06	2.05737e+06	6.31331
2022-02-17	Cambre	31.9521	32.1956	32.1004	32.0019	31.8965	32.0511	32.0329	1.94475e+06	1.70986e+06	1.79812e+06	1.89425e+06	2.00276e+06	1.84564e+06	1.8659e+06	6.27089
2022-02-22	Cambre	33.3725	33.2692	33.4488	33.4027	33.302	33.4654	33.3768	917783	969310	881481	903273	952626	873817	916382	5.96208
2022-02-24	Cambre	33.5706	33.9148	34.1453	33.7726	34.4645	33.8225	33.9484	1.13736e+06	953315	847045	1.02542e+06	719164	999528	946972	5.97634
2022-03-03	Cambre	32.3783	33.0103	32.6652	32.7468	32.7647	32.3334	32.6498	1.9301e+06	1.41408e+06	1.67586e+06	1.6099e+06	1.59577e+06	1.97331e+06	1.69984e+06	6.23041
2022-03-08	Cambre	32.0696	32.2241	31.9398	31.9935	32.1262	32.0477	32.0668	3.45314e+06	3.21385e+06	3.66792e+06	3.57746e+06	3.36346e+06	3.48843e+06	3.46071e+06	6.53916
2022-03-10	Cambre	33.1633	33.5758	33.1603	33.7068	32.928	33.6866	33.3701	1.25945e+06	1.01039e+06	1.26146e+06	942068	1.42815e+06	952327	1.14231e+06	6.05778

## Sheet:  Oleiros
Abbreviations
ND	not detected
NA	not applicable
Sampling date	Location	Cq						Cq Mean	Viral load (copies/L)						Viral Load Mean	Log (viral load)
		Replicate 1	Replicate 2	Replicate 3	Replicate 4	Replicate 5	Replicate 6		Replicate 1	Replicate 2	Replicate 3	Replicate 4	Replicate 5	Replicate 6
2020-12-24	Oleiros	ND	ND	ND	ND	ND	ND	NA	NA	NA	NA	NA	NA	NA	NA	NA
2020-12-31	Oleiros	ND	33.7643	34.615				34.1896	NA	16070.3	9009.53				12539.9	4.09829
2021-01-07	Oleiros	34.7213	35.2083	35.0205	ND	38.9034	35.1016	35.791	193583	146533	163141	NA	17713.3	155748	135344	5.13144
2021-01-11	Oleiros	33.9387	35.181	34.2519	35.0847	34.3767	34.0907	34.4873	231855	107594	191055	114194	176868	211065	172105	5.23579
2021-01-13	Oleiros	33.6267	33.5873	33.2939	33.192	33.0859	33.5756	33.3936	429410	442573	554087	599065	649804	446551	520248	5.71621
2021-01-15	Oleiros	34.4461	34.621	34.9553	34.2309	34.1585	34.6322	34.5073	131601	117695	95072.8	150985	158126	116857	128389	5.10853
2021-01-18	Oleiros	33.7937	33.8733	33.405	33.6077	33.7065	33.6857	33.6786	287526	270122	389979	332673	307859	312918	316846	5.50085
2021-01-20	Oleiros	32.6621	32.73	32.7971	32.7395	32.6445	32.593	32.6944	826632	786659	749039	781197	837326	869425	808380	5.90762
2021-01-22	Oleiros	33.027	33.1655	33.2111	33.0999	33.0535	33.0614	33.1031	553270	501515	485529	525393	542949	539917	524762	5.71996
2021-01-25	Oleiros	36.5585	38.4749	36.1479	35.0881	37.1185	36.1002	36.5813	45220	11618.5	60504.2	128285	30401.2	62585.4	56435.6	4.75155
2021-01-27	Oleiros	36.5745	36.0199	35.6574	35.0145	35.1727	36.2567	35.7826	74478.9	102345	125975	182079	166299	89357.1	123422	5.09139
2021-01-29	Oleiros	34.9167	34.0059	33.9935	33.9983	33.8103	34.1979	34.1538	220105	348890	351076	350229	385160	316605	328677	5.51677
2021-02-03	Oleiros	35.6417	35.0623	35.4359	35.9022	35.2264	36.2579	35.5877	99368.2	134330	110600	86769.8	123335	72108.9	104419	5.01878
2021-02-05	Oleiros	34.517	35.9339	34.8111	35.114	34.5237	35.2927	35.0321	227496	96992.9	190598	158851	226583	142652	173862	5.2402
2021-02-19	Oleiros	36.5558	38.3943	37.8312	37.8062	38.4354	ND	37.8046	70658.4	23906.1	33317.4	33811	23333.4	NA	37005.3	4.56826
2021-02-22	Oleiros	ND	35.8812	35.3243	35.9569	34.9912	35.0509	35.4409	NA	12781.9	19405.7	12076.4	24910.4	23820.4	18599	4.26949
2021-02-24	Oleiros	36.2829	38.6725	ND	35.11	35.3548	ND	36.355	22282.3	3205.52	NA	57713.5	47318.4	NA	32629.9	4.51362
2021-03-01	Oleiros	35.1679	36.3974	35.4567	35.2574	35.1586	35.2408	35.4465	103514	40578.8	83073.3	96693.3	104252	97922.8	87672.3	4.94286
2021-03-03	Oleiros	33.4912	34.1101	33.7302	33.8093	33.6953	33.8234	33.7766	474038	284795	389363	364828	400712	360620	379059	5.57871
2021-03-05	Oleiros	32.8387	33.1323	33.2855	32.7955	33.097	32.8795	33.0047	641424	530061	479837	659682	542345	624641	579665	5.76318
2021-03-08	Oleiros	34.6771	34.265	34.362	33.8248	33.7031	33.9303	34.127	220003	296829	276608	408723	446494	378558	337869	5.52875
2021-03-10	Oleiros	34.4856	33.7756	33.6978	34.0166	33.8063	34.1326	33.9857	326235	506461	531456	436210	496902	405974	450540	5.65373
2021-03-12	Oleiros	35.5525	35.6816	36.6817	33.0799	35.1922	36.7537	35.4903	70374.6	63474.8	28539.6	507849	93864.7	26942.5	131841	5.12005
2021-03-15	Oleiros	33.4425	33.3306	33.6038				33.459	514969	552392	465463				510941	5.70837
2021-03-17	Oleiros	33.0582	33.3456	33.1832				33.1957	655211	547208	605848				602756	5.78014
2021-03-22	Oleiros	34.0769	34.9862	34.6933	34.8021	34.9005	34.762	34.7035	194681	101992	125607	116259	108403	119623	127761	5.1064
2021-03-24	Oleiros	33.4828	33.4327	33.6255	33.5607	33.8443	33.2158	33.527	737886	757299	685314	708707	611867	847379	724742	5.86018
2021-03-26	Oleiros	33.6167	33.377	33.5852	33.384	33.364	34.0336	33.5601	335271	394124	342473	392260	397594	253106	352471	5.54712
2021-03-29	Oleiros	33.6297	33.2681	34.0356	33.2319	33.0559	33.768	33.4982	332354	424148	252768	434622	489405	302754	372675	5.57133
2021-03-31	Oleiros	32.7622	32.921	33.0804	32.4693	33.049	32.4387	32.7868	761880	674020	595931	955216	610561	978066	762612	5.8823
2021-04-05	Oleiros	34.6394	34.1706	34.5354	33.8562	34.409	33.8893	34.25	178845	256842	193793	327416	213669	319144	248285	5.39495
2021-04-07	Oleiros	34.3454	34.5594	34.6275	34.8691	34.6509	34.7149	34.6279	262441	224238	213283	178586	209648	200020	214703	5.33184
2021-04-09	Oleiros	33.2955	33.478	32.9967	33.0842	33.2374	33.2063	33.2163	914303	853877	1.0226e+06	989631	934427	945377	943369	5.97468
2021-04-12	Oleiros	32.8543	32.4353	32.6803	32.5776	32.6316	32.604	32.6305	1.07861e+06	1.26195e+06	1.15128e+06	1.19643e+06	1.1725e+06	1.18468e+06	1.17424e+06	6.06976
2021-04-14	Oleiros	33.6557	33.4674	33.6521	33.8913	33.5903	33.2395	33.5827	146370	169392	146784	121920	153996	202156	156770	5.19526
2021-04-16	Oleiros	35.82	34.9564	34.7058	ND	35.7842	35.0719	35.2676	40821.4	78699.9	95211.5	NA	41946.6	72084.8	65752.9	4.81791
2021-04-19	Oleiros	33.6471	32.8081	32.9222	32.5851	33.079	33.331	33.0621	212890	402827	369356	477227	327867	270707	343479	5.5359
2021-04-21	Oleiros	30.2964	30.3406	30.2961	30.4315	30.3052	30.3574	30.3379	2.13781e+06	2.07182e+06	2.13816e+06	1.9428e+06	2.12445e+06	2.04739e+06	2.07707e+06	6.31745
2021-04-23	Oleiros	33.1408	32.6879	32.8204	32.4827	32.6858	33.2106	32.838	285492	393384	358169	454857	393966	271728	359600	5.55582
2021-04-26	Oleiros	33.6029	33.7303	32.8264	33.7041	33.3764	33.3379	33.4297	205842	188095	356648	191612	241630	248320	238691	5.37784
2021-04-30	Oleiros	33.1481	36.014	33.521	34.0182	33.0358	33.2878	33.8375	217495	23843.9	163131	111167	237181	195284	158017	5.1987
2021-05-03	Oleiros	36.4729	36.2908	35.1777	36.3534	35.7339	36.2678	36.0494	16736.4	19259.7	45451.1	18352.4	29594	19604.1	24832.9	4.39503
2021-05-05	Oleiros	31.1674	31.4877	31.3413	31.5085	31.4754	31.833	31.4689	2.53793e+06	2.11754e+06	2.30029e+06	2.09278e+06	2.13232e+06	1.7421e+06	2.15383e+06	6.33321
2021-05-07	Oleiros	32.6772	33.2304	33.1233	33.2243	33.0078	33.6261	33.1482	842577	616568	655002	618681	699108	493106	654174	5.81569
2021-05-11	Oleiros	33.8414	34.3245	33.0381	33.4549	33.6503	33.1546	33.5773	436675	332438	687260	543145	486434	643509	521577	5.71732
2021-05-13	Oleiros	31.6088	31.9991	32.2588	31.8251	31.9976	32.292	31.9969	755063	597436	511272	663175	597983	501177	604351	5.78129
2021-05-18	Oleiros	33.7298	34.0552	35.8752	33.3665	34.1302	34.0402	34.1995	211569	174053	58422.5	263082	166403	175625	174859	5.24269
2021-05-20	Oleiros	31.6088	31.9991	32.2588	31.8251	31.9976	32.292	31.9969	1.16422e+06	885379	737971	1.00032e+06	886327	720962	899198	5.95386
2021-05-25	Oleiros	36.1642	34.3895	ND	36.9765	35.6272	36.851	36.0017	24891.1	87305.7	NA	14014.3	36387.1	15314.9	35582.6	4.55124
2021-05-27	Oleiros	34.2188	34.3969	34.1363	34.372	33.617	33.9774	34.1197	143808	127104	152277	129320	218270	170007	156798	5.19534
2021-06-01	Oleiros	35.8628	35.3787	35.423	34.7668	34.765	34.2693	35.0776	100490	131885	128648	185968	186158	245918	163178	5.21266
2021-06-03	Oleiros	31.3337	31.5272	31.3847	31.3423	31.3396	31.609	31.4228	1.55861e+06	1.35398e+06	1.50185e+06	1.54897e+06	1.55195e+06	1.27583e+06	1.4652e+06	6.1659
2021-06-08	Oleiros	35.6479	36.0931	37.3121	35.1192	35.7628	34.5751	35.7517	67591.1	48896	20145.8	99292.6	62173.2	147497	74266	4.87079
2021-06-10	Oleiros	33.3915	33.2822	33.1808	34.0772	34.1718	33.4827	33.5977	415090	541355	579910	315578	295959	472449	436724	5.64021
2021-06-15	Oleiros	33.0648	33.2097	33.8212	33.4069	33.8971	34.0118	33.5686	522845	473387	311256	413504	295477	273128	381599	5.58161
2021-06-17	Oleiros	32.5509	32.5319	32.1825	32.3994	32.1225	32.062	32.3082	1.00069e+06	1.01345e+06	1.27977e+06	1.10727e+06	1.33212e+06	1.38702e+06	1.18672e+06	6.07435
2021-06-22	Oleiros	35.4971	35.4149	35.5787	35.1714	34.3543	35.1553	35.1953	215899	225019	207224	254321	383564	256400	257071	5.41005
2021-06-29	Oleiros	32.7705	33.7258	33.4515	33.6855	33.1517	33.307	33.3487	787797	458163	535317	468768	634600	581075	577620	5.76164
2021-07-01	Oleiros	35.1697	35.2948	35.2037	35.3192	35.0849	35.6375	35.285	128083	119255	125622	117607	134441	98071.1	120513	5.08103
2021-07-06	Oleiros	33.5327	33.2426	33.3486	33.2026	33.3618	33.1224	33.3018	623815	739261	694801	756764	689447	793145	716206	5.85504
2021-07-08	Oleiros	33.3977	33.0613	33.3932	33.0982	33.2011	33.0459	33.1996	430058	520544	431173	509750	480844	525113	482914	5.68387
2021-07-13	Oleiros	31.9266	31.7353	31.9279	32.2358	31.9995	32.0416	31.9778	2.24509e+06	2.52503e+06	2.2434e+06	1.85687e+06	2.14688e+06	2.09203e+06	2.18488e+06	6.33943
2021-07-15	Oleiros	33.1404	32.9029	33.0725	33.1663	33.2102	33.0431	33.0892	695166	806349	725248	683985	665485	738701	719156	5.85682
2021-07-20	Oleiros	31.4996	31.5832	31.4447	31.5473	31.45	31.5496	31.5124	2.48725e+06	2.3802e+06	2.55995e+06	2.42557e+06	2.55288e+06	2.42269e+06	2.47142e+06	6.39295
2021-07-22	Oleiros	32.0307	31.9859	32.0326	32.0591	32.0684	32.0451	32.037	2.20855e+06	2.26232e+06	2.20629e+06	2.1751e+06	2.16424e+06	2.19146e+06	2.20133e+06	6.34268
2021-07-27	Oleiros	32.207	32.2557	32.2807	32.3004	32.3123	32.3707	32.2878	1.92239e+06	1.85286e+06	1.81815e+06	1.79126e+06	1.7752e+06	1.69847e+06	1.80972e+06	6.25761
2021-07-29	Oleiros	31.374	31.6473	31.5863	31.7435	31.8248	31.4393	31.6025	1.61178e+06	1.38583e+06	1.4334e+06	1.31409e+06	1.25639e+06	1.55464e+06	1.42602e+06	6.15413
2021-08-03	Oleiros	33.3791	33.2063	32.9964	33.0156	33.0024	33.1448	33.1241	890334	978444	1.09729e+06	1.08582e+06	1.09369e+06	1.01188e+06	1.02624e+06	6.01125
2021-08-05	Oleiros	33.2756	33.1381	33.0783	32.9594	33.0167	33.0981	33.0944	1.05909e+06	1.14072e+06	1.17815e+06	1.25631e+06	1.21799e+06	1.16565e+06	1.16965e+06	6.06806
2021-08-10	Oleiros	33.0027	32.9916	33.044	32.9513	33.0632	32.8012	32.9756	1.01823e+06	1.0243e+06	995904	1.04673e+06	985645	1.13458e+06	1.03423e+06	6.01462
2021-08-12	Oleiros	33.1429	32.5775	32.4419	33.0968	32.5947	32.4769	32.7218	686291	874991	927477	700010	868542	913649	828493	5.91829
2021-08-17	Oleiros	33.3295	33.888	33.2852	33.1372	33.3371	33.5629	33.4233	1.10858e+06	786577	1.13917e+06	1.24758e+06	1.10337e+06	960458	1.05762e+06	6.02433
2021-08-19	Oleiros	35.1614	35.3642	34.9771	34.4392	34.223	34.6883	34.8089	533914	482345	585525	766550	854211	676645	649865	5.81282
2021-08-24	Oleiros	34.3851	34.994	34.7912	34.6637	35.0486	34.679	34.7603	1.45084e+06	1.12013e+06	1.22093e+06	1.28888e+06	1.09446e+06	1.28053e+06	1.24263e+06	6.09434
2021-08-26	Oleiros	33.542	34.4302	34.9744	34.9029	34.4236	34.1069	34.3967	1.43843e+06	908861	685982	711814	911945	1.07416e+06	955197	5.98009
2021-08-31	Oleiros	31.3779	31.6739	31.4923	31.8279	31.6444	31.4369	31.5755	2.02254e+06	1.74863e+06	1.91192e+06	1.6211e+06	1.77411e+06	1.96465e+06	1.84049e+06	6.26493
2021-09-02	Oleiros	34.0586	33.5801	36.3704	34.3498	33.1453	35.3777	34.4803	179288	228565	55467.5	154658	284994	91796.6	165795	5.21957
2021-09-07	Oleiros	33.6612	33.2224	33.3425	33.1287	33.136	33.5643	33.3425	324290	428546	397069	454829	452738	344877	400391	5.60248
09/09/2021	Oleiros	33.4071	33.2924	33.2798	34.2562	33.1209	34.3047	33.6102	507691	530552	533126	366483	566645	359733	477372	5.67886
2021-09-14	Oleiros	35.4076	34.9184	35.8253	33.3455	33.9935	ND	34.6981	98504.7	127235	79169.9	289718	206414	NA	160208	5.20468
2021-09-16	Oleiros	33.4298	32.6697	33.1496	33.1261	33.5071	33.1353	33.1696	513063	701698	575838	581454	496981	579250	574714	5.75945
2021-09-21	Oleiros	34.6871	33.243	33.6243	33.984	34.2239	33.5704	33.8888	330810	571266	494536	431622	394160	504730	454521	5.65755
2021-09-23	Oleiros	34.3655	33.6474	35.7463	34.4552	34.6275	35.7808	34.7705	202684	274753	112914	195124	181391	111274	179690	5.25452
2021-09-28	Oleiros	33.9342	35.1757	35.0972	33.5726	33.8788	34.3168	34.3292	180460	95232.1	99161	217383	185682	148197	154353	5.18851
2021-09-30	Oleiros	33.9311	33.6595	33.7326	32.6696	33.1151	32.908	33.336	169167	198890	190408	358853	275149	311307	250629	5.39903
2021-10-05	Oleiros	34.3967	ND	34.7912	ND	34.1413	36.3655	34.9237	80652.2	NA	62341.4	NA	95283.1	22307	65145.9	4.81389
2021-10-07	Oleiros	ND	ND	ND	34.9452	36.0095	34.5118	35.1555	NA	NA	NA	56375.8	28143.3	74812.6	53110.6	4.72518
2021-10-14	Oleiros	38.3434	ND	36.667	35.4741	ND	37.5262	37.0027	6179.5	NA	17878.1	38070.9	NA	10371.8	18125.1	4.25828
2021-10-19	Oleiros	36.02	37.1932	35.4735	36.4274	37.323	36.0522	36.4149	114130	57527.2	157031	89966.6	53326.7	112005	97331.2	4.98825
2021-10-21	Oleiros	36.4146	37.7927	37.6105	36.5799	ND	37.2654	37.1326	126916	65035.5	71046.5	117137	NA	83995	92825.9	4.96767
2021-10-26	Oleiros	36.1703	34.1348	33.6398	34.0181	33.7667	35.2884	34.503	21877.1	108171	159553	118548	144417	43723.8	99381.7	4.99731
2021-10-28	Oleiros	34.4647	34.0599	34.0527	34.0775	34.41	33.181	34.041	30871.3	45914	46239.9	45131.3	32570.9	108709	51572.7	4.71242
2021-11-04	Oleiros	39.8975	35.032	37.6493	37.9933	34.3736	34.5909	36.5894	2471.32	57883.4	10611.6	8491.07	88693.5	77041.9	40865.5	4.61136
2021-11-09	Oleiros	34.6185	33.9675	33.9038	34.6894	35.0287	34.2395	34.4079	28322.1	61679.3	66562.8	26021.7	17344.8	44557.5	40748	4.61011
2021-11-11	Oleiros	33.1624	33.3244	33.3026	33.8786	33.4399	33.5543	33.4437	146571	122288	125310	65825.2	107482	94585.1	110344	5.04275
2021-11-16	Oleiros	33.987	33.9037	33.2561	33.8653	34.0773	33.8261	33.8192	58317	64004.4	132002	66810.7	52714.2	69806.7	73942.5	4.86889
2021-11-18	Oleiros	34.7353	33.7895	35.5382	32.7074	33.3944	33.3333	33.9164	52110.8	103882	29010.5	228749	138590	144903	116208	5.06524
2021-11-23	Oleiros	35.0427	33.349	32.9265	34.3069	33.2089	33.994	33.8047	41643.1	143255	194964	71227.2	158665	89491.4	116541	5.06648
2021-12-07	Oleiros	33.8614	33.4628	33.5498	33.6464	33.75	33.4249	33.6159	483614	588460	563797	537619	510892	599535	547320	5.73824
2021-12-14	Oleiros	34.5089	35.2387	34.6075	34.8115	35.0301	36.8164	35.1689	453418	318269	432234	391523	352147	148094	349281	5.54317
2021-12-21	Oleiros	31.3645	31.3195	31.0064	31.1313	31.2563	31.1836	31.2103	1.18235e+06	1.21554e+06	1.47358e+06	1.3646e+06	1.26369e+06	1.3214e+06	1.30353e+06	6.11512
2021-12-23	Oleiros	33.3251	33.4605	33.3718	32.9301	33.4253	32.9123	33.2375	902740	842144	881367	1.10576e+06	857475	1.1159e+06	950897	5.97813
2021-12-28	Oleiros	32.9595	32.7128	32.7437	32.5322	32.4042	33.1446	32.7495	1.08917e+06	1.23628e+06	1.21681e+06	1.3564e+06	1.44858e+06	990437	1.22295e+06	6.08741
2021-12-30	Oleiros	33.0458	33.0489	33.0632	32.816	32.8983	32.6851	32.9262	1.22564e+06	1.22364e+06	1.21456e+06	1.38216e+06	1.32393e+06	1.48008e+06	1.30833e+06	6.11672
2022-01-04	Oleiros	33.0768	33.1817	32.9508	33.0729	32.9731	33.5326	33.1313	1.20595e+06	1.14158e+06	1.28808e+06	1.2084e+06	1.27312e+06	950219	1.17789e+06	6.07111
2022-01-11	Oleiros	33.6948	32.9561	32.8857	33.2426	33.4083	33.6193	33.3011	807573	1.21926e+06	1.26811e+06	1.03924e+06	947498	842308	1.02067e+06	6.00888
2022-01-13	Oleiros	32.6531	32.867	32.9709	32.9012	33.3617	33.0236	32.9629	1.79818e+06	1.63416e+06	1.55998e+06	1.60939e+06	1.30986e+06	1.52365e+06	1.57254e+06	6.1966
2022-01-18	Oleiros	ND	31.82	31.58	31.7	31.53	31.55	31.636	NA	2.55371e+06	2.92041e+06	2.73091e+06	3.0032e+06	2.96981e+06	2.83561e+06	6.45265
2022-01-20	Oleiros	34.0619	33.5963	34.0029	33.5214	33.8731	33.6607	33.786	629131	820314	650652	856104	700614	790779	741266	5.86997
2022-01-25	Oleiros	31.4811	31.4239	31.265	31.1732	31.3923	31.1317	31.3112	2.73839e+06	2.82909e+06	3.09731e+06	3.2636e+06	2.88054e+06	3.3417e+06	3.0251e+06	6.48074
2022-01-27	Oleiros	32.9047	32.3423	32.3701	32.3425	32.4214	32.6063	32.4979	1.56939e+06	2.00588e+06	1.98172e+06	2.00571e+06	1.93785e+06	1.78764e+06	1.88136e+06	6.27447
2022-02-01	Oleiros	31.3239	31.4417	31.1596	31.0591	31.0647	31.0435	31.1821	3.1282e+06	2.97147e+06	3.36062e+06	3.51136e+06	3.50268e+06	3.53531e+06	3.33494e+06	6.52309
2022-02-03	Oleiros	32.6637	32.4582	32.5411	32.4904	32.2369	32.4393	32.4716	1.08162e+06	1.21857e+06	1.16137e+06	1.19603e+06	1.3855e+06	1.23197e+06	1.21251e+06	6.08369
2022-02-08	Oleiros	31.8792	32.2559	31.745	31.6922	32.0127	32.0275	31.9354	1.70488e+06	1.37029e+06	1.84286e+06	1.90025e+06	1.57785e+06	1.56437e+06	1.66008e+06	6.22013
2022-02-10	Oleiros	34.0567	35.6787	33.7188	34.0966	32.9002	34.3829	34.139	752277	379227	867636	739706	1.22594e+06	655458	770040	5.88651
2022-02-15	Oleiros	31.0509	31.8329	32.2731	32.1214	31.9674	31.893	31.8564	2.67694e+06	1.92407e+06	1.59768e+06	1.70334e+06	1.8178e+06	1.87586e+06	1.93261e+06	6.28615
2022-02-17	Oleiros	30.847	30.5066	30.5496	30.4561	30.5125	30.7413	30.6022	3.48822e+06	4.17585e+06	4.08213e+06	4.28902e+06	4.16297e+06	3.68861e+06	3.98113e+06	6.60001
2022-02-22	Oleiros	35.5287	35.0164	34.667	34.7859	35.2279	34.9287	35.0258	293540	384867	462929	434743	344139	403131	387225	5.58796
2022-02-24	Oleiros	33.8506	33.5364	33.5004	33.9062	33.4286	33.4216	33.6073	985223	1.15749e+06	1.17906e+06	957549	1.22325e+06	1.22769e+06	1.12171e+06	6.04988
2022-03-03	Oleiros	34.5404	35.1806	34.873	35.1956	34.9132	34.8629	34.9276	665777	485806	565238	482215	554135	568038	553535	5.74314
2022-03-08	Oleiros	32.3802	32.0872	32.3887	32.0121	32.3438	32.1308	32.2238	2.98891e+06	3.42495e+06	2.97712e+06	3.54668e+06	3.03992e+06	3.35622e+06	3.2223e+06	6.50817
2022-03-10	Oleiros	34.192	33.8464	33.9924	33.6853	34.712	34.1789	34.1012	726987	874389	808767	952968	550674	732084	774312	5.88892

## Sheet:  Culleredo
Abbreviations
ND	not detected
NA	not applicable
Sampling date	Location	Cq						Cq Mean	Viral load (copies/L)						Viral Load Mean	Log (viral load)
		Replicate 1	Replicate 2	Replicate 3	Replicate 4	Replicate 5	Replicate 6		Replicate 1	Replicate 2	Replicate 3	Replicate 4	Replicate 5	Replicate 6
2021-01-13	Culleredo	34.8541	34.0339	34.5682	34.4067	33.9226	33.873	34.2764	167690	314323	208759	236254	342314	355574	270819	5.43268
2021-01-15	Culleredo	33.6765	33.4054	33.6801	34.0721	33.4089	33.4137	33.6095	215108	255753	214615	167093	255183	254406	227027	5.35608
2021-01-20	Culleredo	32.1734	32.1551	32.2545	32.0831	32.2971	32.2369	32.2	1.06306e+06	1.07741e+06	1.00194e+06	1.13555e+06	971235	1.01491e+06	1.04402e+06	6.01871
2021-01-22	Culleredo	33.0056	32.9919	32.8265	32.8027	32.8902	32.3531	32.8117	561729	567209	637773	648616	609600	892188	652853	5.81482
2021-01-25	Culleredo	33.8239	35.3287	34.0734	34.5543	34.6309	34.5099	34.4869	314413	108160	263421	187305	177411	193307	207336	5.31668
2021-01-27	Culleredo	33.5676	33.4249	33.0444	33.104	33.1732	33.063	33.2295	417209	452752	563041	544154	522984	557080	509536	5.70718
2021-01-29	Culleredo	34.1624	34.37	34.4671	34.6684	35.0102	34.0527	34.4551	322335	290211	276299	249561	209937	340730	281512	5.4495
2021-02-01	Culleredo	35.5275	35.3703	34.6156	35.0531	35.1539	35.7881	35.2514	161610	174985	256317	205435	195220	141653	189203	5.27693
2021-02-03	Culleredo	33.8444	33.9604	34.1442	34.3193	34.1979	33.9851	34.0752	389489	366669	333232	304215	324051	361987	346607	5.53984
2021-02-05	Culleredo	33.29	34.3516	33.7209	33.3965	33.8192	33.2979	33.646	475990	251297	367283	446430	346197	473741	393490	5.59493
2021-02-19	Culleredo	34.3999	35.2091	35.1044	35.1217	34.8639	34.274	34.8288	251824	156286	166237	164554	191554	271225	200280	5.30164
2021-02-22	Culleredo	32.1371	32.6162	33.0363	33.0656	32.712	32.4859	32.6755	211686	147808	107871	105529	137558	162975	145571	5.16308
2021-02-24	Culleredo	32.8491	33.3389	33.6748	33.533	33.5579	33.5485	33.417	361402	242876	184932	207495	203342	204891	234156	5.36951
2021-03-01	Culleredo	35.7685	36.0872	34.7766	35.0008	ND	35.3632	35.3993	65513.3	51394.3	139448	117565	NA	89203.7	92624.9	4.96673
2021-03-03	Culleredo	33.6593	34.0222	34.4091	33.5735	33.758	33.6811	33.8505	412792	306174	222665	442998	380574	405426	361771	5.55843
2021-03-05	Culleredo	34.4037	34.344	34.9697	34.8537	35.5248	34.9742	34.845	232072	241254	160675	173254	112035	160201	179915	5.25507
2021-03-08	Culleredo	33.1549	33.4902	33.4091	33.1958	33.2835	33.2176	33.2918	665012	521207	552870	645540	605707	635414	604292	5.78125
2021-03-10	Culleredo	33.3521	32.9396	33.1434	33.0639	32.8567	33.1471	33.0838	658346	849997	749209	787038	894790	747510	781148	5.89273
2021-03-12	Culleredo	34.4659	34.2362	34.5409	34.2958	34.2562	34.8629	34.443	167735	201537	157964	192154	198333	122124	173308	5.23882
2021-03-15	Culleredo	32.3246	32.33	32.0946				32.2497	1.03765e+06	1.03416e+06	1.19852e+06				1.09011e+06	6.03747
2021-03-17	Culleredo	33.152	33.044	32.9629				33.0529	617812	661079	695549				658147	5.81832
2021-03-22	Culleredo	33.4996	33.2943	33.3358	33.125	33.2421	33.4182	33.3192	293490	339612	329744	383050	352436	310968	334883	5.52489
2021-03-24	Culleredo	33.4727	33.2598	33.4554	33.4972	33.7911	33.5854	33.5103	741759	828259	748430	732400	628984	699700	729922	5.86328
2021-03-26	Culleredo	32.7193	32.5303	32.6393	32.3651	32.8585	32.5649	32.6129	614136	697629	648173	779888	559115	681536	663413	5.82178
2021-03-29	Culleredo	33.8668	33.6154	33.6247	34.0612	34.3938	33.4416	33.8339	283246	335584	333486	248433	198507	377305	296093	5.47143
2021-03-31	Culleredo	34.4224	34.3077	34.2614	34.3212	34.6279	35.5825	34.5872	211457	231038	239457	228652	180445	86350.5	196233	5.29277
2021-04-05	Culleredo	33.3234	33.7323	33.5271	33.8296	33.5986	33.3949	33.5676	493993	360275	422105	334208	399457	467481	412920	5.61587
2021-04-07	Culleredo	34.1783	33.1373	33.3291	33.4572	33.129	33.3661	33.4328	296720	637751	553899	504106	641623	539037	528856	5.72334
2021-04-09	Culleredo	32.4452	32.5271	32.7128	32.8389	32.5852	32.485	32.599	1.25729e+06	1.21932e+06	1.13735e+06	1.08488e+06	1.19304e+06	1.23868e+06	1.18842e+06	6.07497
2021-04-12	Culleredo	33.9431	33.4461	33.3875	33.6863	34.0533	33.5096	33.671	717352	864146	883334	789768	688331	843828	797793	5.90189
2021-04-14	Culleredo	33.866	34.209	34.4213	34.3573	34.0995	33.958	34.1519	124336	95292.8	80822.3	84935.4	103738	115772	100816	5.00353
2021-04-16	Culleredo	35.0142	35.2696	34.0532	34.0304	33.9118	34.0981	34.3962	75315.1	62025.5	156352	159085	174098	151112	129665	5.11282
2021-04-19	Culleredo	34.0356	33.3602	34.2608	34.1473	33.3442	33.5885	33.7894	158453	264764	133528	145561	268014	222595	198819	5.29846
2021-04-21	Culleredo	32.7737	32.833	32.7358	32.9509	32.6998	32.6678	32.7769	998747	957172	1.02618e+06	879727	1.05297e+06	1.07738e+06	998698	5.99943
2021-04-23	Culleredo	32.6768	32.4764	32.53	32.457	32.7076	32.7753	32.6038	396489	456904	439901	463229	387936	369776	419039	5.62225
2021-04-26	Culleredo	34.1991	35.1075	34.4191	33.4951	33.7755	33.5878	34.0973	134976	70959.3	115515	222172	182174	208060	155643	5.19213
2021-04-30	Culleredo	33.2221	34.1288	34.3033	34.265	33.2764	33.4667	33.777	205437	102079	89222.9	91894.6	197003	170107	142624	5.15419
2021-05-03	Culleredo	36.8353	37.334	36.4254	36.266	35.6098	35.7775	36.3746	12654.3	8613.47	17360.9	19632.3	32568	28616.7	19907.6	4.29902
2021-05-05	Culleredo	30.5153	30.5006	30.5124	30.2918	30.4628	30.5017	30.4641	3.66913e+06	3.69973e+06	3.67505e+06	4.1632e+06	3.77973e+06	3.69753e+06	3.78073e+06	6.57758
2021-05-07	Culleredo	33.2391	33.4528	33.3788	33.3897	33.7083	33.2528	33.4036	613526	543802	567012	563525	470761	608815	561240	5.74915
2021-05-11	Culleredo	33.5826	33.4974	33.3308	33.1916	33.4259	33.3928	33.4035	505371	530268	582590	630219	552135	562537	560520	5.74859
2021-05-13	Culleredo	33.007	34.0121	33.4587	34.3731	33.4091	33.8052	33.6775	326387	178619	248936	143843	256442	202220	226075	5.35425
2021-08-18	Culleredo	32.8018	34.0047	34.1275	33.2264	33.7458	33.3222	33.5381	369153	179413	166671	286146	209546	270164	246849	5.39243
2021-05-20	Culleredo	33.007	34.0121	33.4587	34.3731	33.4091	33.8052	33.6775	436639	215772	318098	167508	329342	249470	286138	5.45658
2021-05-25	Culleredo	32.3148	32.2839	32.4655	32.3903	33.0133	32.1523	32.4367	378611	386970	340334	358916	231033	424709	353429	5.5483
2021-05-27	Culleredo	33.6739	34.6381	34.4034	33.6242	33.8749	34.0538	34.0447	209820	107530	126536	217183	182531	161244	167474	5.22395
2021-06-01	Culleredo	34.0048	34.0349	34.8756	33.4844	35.193	34.5819	34.3625	285291	280509	174948	382143	146384	206317	245932	5.39081
2021-06-03	Culleredo	33.727	33.5132	33.4572	33.8782	34.7358	34.3235	33.9391	273348	319342	332622	244883	131226	177128	246425	5.39168
2021-06-08	Culleredo	33.9277	34.2823	34.0808	34.3376	34.4676	34.6039	34.2833	236219	182513	211325	175318	159494	144440	184885	5.2669
2021-06-10	Culleredo	34.7451	33.2157	34.4162	34.0154	33.733	34.4955	34.1035	147899	566346	250716	329099	398648	237572	321713	5.50747
2021-06-15	Culleredo	32.4827	32.2251	31.7495	32.1461	32.4352	32.2823	32.2202	779327	929892	1.28841e+06	981666	805123	894148	946428	5.97609
2021-06-17	Culleredo	32.5039	32.3353	32.5765	32.1877	32.3741	32.4358	32.4022	1.03258e+06	1.15569e+06	983756	1.27534e+06	1.1261e+06	1.08062e+06	1.10901e+06	6.04494
2021-06-22	Culleredo	33.0804	33.0015	32.8977	33.2041	32.6449	32.8006	32.9382	655099	681611	718127	615591	815491	754065	706664	5.84921
2021-06-29	Culleredo	33.1927	33.381	33.7885	33.7681	33.6054	33.6947	33.5717	620009	557173	442166	447321	490563	466326	503926	5.70237
2021-07-01	Culleredo	33.2173	33.7729	32.9726	32.7796	33.2113	33.2348	33.1981	390390	284300	448919	501200	391728	386520	400509	5.60261
2021-07-06	Culleredo	31.3921	31.2601	31.1509	31.297	31.1635	31.3407	31.2674	2.18374e+06	2.35907e+06	2.5149e+06	2.30873e+06	2.49635e+06	2.25045e+06	2.35221e+06	6.37148
2021-07-08	Culleredo	33.7711	33.3381	33.8632	33.4306	33.7155	33.4843	33.6005	347931	444853	330201	422115	359087	409429	385603	5.58614
2021-07-14	Culleredo	31.6721	31.5353	31.5339	31.5715	31.541	31.4687	31.5538	2.62491e+06	2.85493e+06	2.85749e+06	2.79214e+06	2.84501e+06	2.97408e+06	2.82476e+06	6.45098
2021-07-13	Culleredo	32.3341	32.2885	32.149	32.4939	32.2728	32.4598	32.333	1.15034e+06	1.18361e+06	1.29138e+06	1.04108e+06	1.19524e+06	1.06347e+06	1.15418e+06	6.06228
2021-07-20	Culleredo	31.9881	31.6132	31.5367	31.9925	31.511	31.6666	31.718	1.92393e+06	2.34297e+06	2.43909e+06	1.91942e+06	2.47233e+06	2.27816e+06	2.22932e+06	6.34817
2021-07-22	Culleredo	32.3121	32.3559	32.4592	32.3553	32.1523	32.4648	32.3499	1.89853e+06	1.85444e+06	1.75421e+06	1.85495e+06	2.06886e+06	1.74902e+06	1.86334e+06	6.27029
2021-07-27	Culleredo	33.3367	33.3395	33.3018	33.0987	33.2065	33.0144	33.2163	817759	816019	839666	979107	902396	1.04358e+06	899754	5.95412
2021-07-29	Culleredo	30.8738	30.694	30.6869	30.6898	30.8051	30.5344	30.714	2.12494e+06	2.34696e+06	2.35617e+06	2.35237e+06	2.20716e+06	2.56334e+06	2.32516e+06	6.36645
2021-08-03	Culleredo	34.4934	33.8322	34.1275	34.5174	34.626	34.1966	34.2988	484442	695128	591595	478115	450594	569693	544928	5.73634
2021-08-05	Culleredo	33.2077	33.7642	33.1868	33.1402	33.1611	33.3884	33.3081	1.09863e+06	813523	1.11111e+06	1.13941e+06	1.12666e+06	996542	1.04765e+06	6.02021
2021-08-10	Culleredo	32.8884	32.7443	32.9281	33.064	32.7793	32.7074	32.8519	1.08267e+06	1.16973e+06	1.05981e+06	985246	1.14797e+06	1.19317e+06	1.10643e+06	6.04393
2021-08-12	Culleredo	33.2057	33.3564	32.7526	32.5028	32.8232	33.2485	32.9815	668012	626125	811566	903548	787340	655848	742073	5.87045
2021-08-17	Culleredo	32.26	32.2404	32.2388	32.4465	32.354	32.2921	32.3053	2.1385e+06	2.16438e+06	2.16643e+06	1.90699e+06	2.01846e+06	2.09664e+06	2.0819e+06	6.31846
2021-08-19	Culleredo	33.2237	35.706	34.1754	33.8444	33.5797	33.7875	34.0528	1.409e+06	406447	874829	1.03257e+06	1.17891e+06	1.06242e+06	994028	5.9974
2021-08-24	Culleredo	33.4649	33.2938	33.266	33.1697	33.7094	33.2145	33.353	2.14487e+06	2.30652e+06	2.33395e+06	2.43146e+06	1.93324e+06	2.38562e+06	2.25594e+06	6.35333
2021-08-26	Culleredo	33.3512	33.2692	33.029	32.9861	33.1887	33.0461	33.1451	1.58751e+06	1.65625e+06	1.87522e+06	1.91734e+06	1.72662e+06	1.8587e+06	1.77027e+06	6.24804
2021-08-31	Culleredo	34.2065	33.6961	33.8471	33.6503	33.7396	33.5142	33.7756	503468	647055	600787	661809	633381	707588	625681	5.79635
2021-09-02	Culleredo	32.9451	33.5767	32.7118	33.165	33.2565	33.5231	33.1964	315484	228960	355128	282167	269367	235272	281063	5.4488
2021-09-07	Culleredo	33.3926	33.0981	33.7937	32.9789	32.9293	33.0019	33.1991	384642	463779	298120	500248	516259	493001	442675	5.64608
09/09/2021	Culleredo	34.8479	35.188	34.3049	35.0019	37.0498	34.5639	35.1594	292032	256288	359705	275268	125422	325657	272395	5.4352
2021-09-14	Culleredo	34.8974	33.8696	34.6728	34.0648	33.1277	33.0673	33.9499	128641	220242	144677	198863	324678	335110	225368	5.35289
2021-09-16	Culleredo	33.8693	34.102	33.3283	34.1265	33.7985	34.0998	33.8874	428112	388976	534970	385075	440781	389324	427873	5.63131
2021-09-21	Culleredo	34.0986	33.4927	32.7956	33.1676	33.1955	33.1065	33.3094	413303	519786	676625	587804	581635	601552	563451	5.75086
2021-09-23	Culleredo	33.461	33.2597	34.2016	33.1288	33.2675	32.7827	33.3502	297329	323811	217260	342275	322743	396329	316625	5.50054
2021-09-28	Culleredo	34.8463	34.3122	35.2672	35.612	35.2801	34.3843	34.9503	112834	148546	90849.7	76073.5	90249	143131	110281	5.0425
2021-09-30	Culleredo	33.0327	33.4172	32.9201	32.8009	33.0458	32.4358	32.9421	289008	229805	309060	331820	286753	412526	309829	5.49112
2021-10-05	Culleredo	34.0977	33.2036	34.5577	36.7893	ND	35.4215	34.8139	98035.5	175729	72605.5	16916.6	NA	41310.3	80919.4	4.90805
2021-10-07	Culleredo	34.6324	35.1461	34.6751	ND	33.445	34.2308	34.4259	69149.4	49448.7	67245.5	NA	150107	89875.8	85165.3	4.93026
2021-10-14	Culleredo	ND	38.0585	34.1983	33.6895	35.8309	34.0482	35.1651	NA	7402.16	85447.1	117958	30367.7	93971.6	67029.3	4.82626
2021-10-19	Culleredo	35.0512	36.0024	35.1922	36.1485	34.4958	36.0316	35.4869	200947	115309	185061	105877	277935	113361	166415	5.22119
2021-10-21	Culleredo	34.6763	34.777	34.6531	35.2098	35.1209	34.2882	34.7875	294960	280908	298309	227701	237737	356074	282615	5.45119
2021-10-26	Culleredo	34.0684	34.7899	33.3982	34.5535	34.0363	34.206	34.1754	113958	64673.1	192873	77860.7	116869	102285	111420	5.04696
2021-10-28	Culleredo	35.198	34.8072	33.6499	34.4492	34.8472	33.4434	34.3992	15039.1	22063.5	68642.9	31344.3	21214.3	84043.6	40391.3	4.60629
2021-11-02	Culleredo	33.8479	33.9367	34.1357	33.1286	33.4462	32.8473	33.5571	56524.4	51811.6	42623.8	114442	83816.6	150795	83335.5	4.92083
2021-11-04	Culleredo	34.477	ND	ND	34.5086	37.4851	ND	35.4902	82946.6	NA	NA	81261.7	11803.8	NA	58670.7	4.76842
2021-11-09	Culleredo	33.1225	33.1006	33.0124	32.7467	32.696	32.9851	32.9439	169374	173872	193210	265444	282022	199611	213922	5.33026
2021-11-11	Culleredo	33.8184	33.4601	33.2803	32.8611	33.181	33.0317	33.2721	70404.9	105080	128478	205264	143559	169630	137069	5.13694
2021-11-16	Culleredo	33.0217	33.5881	33.2431	33.0068	33.0948	33.5302	33.2474	171529	91079	133931	174404	158074	97167	137697	5.13893
2021-11-18	Culleredo	31.9622	31.8045	31.7112	32.0601	32.1238	31.7026	31.8941	393958	441966	473104	366798	350138	476097	417010	5.62015
2021-11-23	Culleredo	33.1499	32.3316	33.2182	31.5632	32.7757	32.0734	32.5187	165642	300893	157600	527029	217639	363260	288677	5.46041
2021-12-07	Culleredo	31.9552	31.3334	31.2239	31.3832	31.3246	31.0395	31.3766	1.23609e+06	1.67875e+06	1.77177e+06	1.63807e+06	1.68603e+06	1.94005e+06	1.65846e+06	6.2197
2021-12-09	Culleredo	ND	ND	ND	ND	ND	ND		NA	NA	NA	NA	NA	NA	NA	NA
2021-12-14	Culleredo	34.7724	34.3179	34.0874	34.7277	34.4353	34.5429	34.4806	399018	497424	556251	407764	469880	446006	462724	5.66532
2021-12-16	Culleredo	33.1589	32.6563	33.0877	32.4657	32.3913	32.9684	32.7881	392315	534373	409882	600776	628903	441071	501220	5.70003
2021-12-21	Culleredo	34.6531	35.8019	34.7129	33.3475	33.6381	34.5653	34.4531	156561	77261.7	150910	349381	292204	165243	198593	5.29796
2021-12-23	Culleredo	32.9727	33.0305	32.9489	33.375	32.7735	33.0554	33.026	1.08181e+06	1.05018e+06	1.0951e+06	879932	1.19834e+06	1.03685e+06	1.05703e+06	6.02409
2021-12-28	Culleredo	31.442	31.3039	31.4074	31.4129	31.3203	31.6321	31.4198	2.37412e+06	2.5486e+06	2.41672e+06	2.40985e+06	2.52717e+06	2.15334e+06	2.40497e+06	6.38111
2021-12-30	Culleredo	31.2609	31.3264	31.4033	31.5019	31.2962	31.1674	31.326	3.11694e+06	3.01185e+06	2.8932e+06	2.74787e+06	3.05985e+06	3.27304e+06	3.01713e+06	6.47959
2022-01-04	Culleredo	32.1627	32.7767	32.451	32.4403	32.4402	32.3605	32.4386	1.94498e+06	1.41083e+06	1.67282e+06	1.68218e+06	1.68231e+06	1.7539e+06	1.69117e+06	6.22819
2022-01-11	Culleredo	31.6084	31.7071	31.7063	31.6991	31.6967	31.7017	31.6865	2.58535e+06	2.44689e+06	2.44796e+06	2.45786e+06	2.46106e+06	2.45419e+06	2.47555e+06	6.39367
2022-01-13	Culleredo	31.4609	31.6318	31.3767	31.7247	31.5605	31.4768	31.5386	3.06454e+06	2.83899e+06	3.18206e+06	2.72347e+06	2.93103e+06	3.04281e+06	2.96381e+06	6.47185
2022-01-18	Culleredo	31.05	30.88	30.77	30.84	30.85	30.76	30.8583	3.92761e+06	4.31921e+06	4.59316e+06	4.41688e+06	4.39226e+06	4.61892e+06	4.37801e+06	6.64128
2022-01-20	Culleredo	32.5031	32.5112	32.6081	32.4029	32.556	32.4081	32.4982	1.52954e+06	1.52243e+06	1.44065e+06	1.61942e+06	1.48412e+06	1.61463e+06	1.53513e+06	6.18615
2022-01-25	Culleredo	30.9552	31.1133	31.0625	31.019	31.0354	30.998	31.0306	3.69531e+06	3.37693e+06	3.47613e+06	3.56349e+06	3.53031e+06	3.60638e+06	3.54142e+06	6.54918
2022-01-27	Culleredo	31.3872	31.8241	31.7017	31.8499	31.7057	31.7212	31.6983	3.0429e+06	2.51479e+06	2.65277e+06	2.48667e+06	2.64812e+06	2.63026e+06	2.66258e+06	6.4253
2022-02-01	Culleredo	31.8016	31.9789	31.7685	31.6767	31.8157	31.8862	31.8213	2.53963e+06	2.35057e+06	2.57653e+06	2.68184e+06	2.52405e+06	2.44752e+06	2.52002e+06	6.4014
2022-02-03	Culleredo	32.5139	32.1608	32.2332	32.2853	32.1976	32.2773	32.278	1.17982e+06	1.44796e+06	1.38842e+06	1.34711e+06	1.41737e+06	1.35334e+06	1.35567e+06	6.13215
2022-02-08	Culleredo	32.7508	32.9904	33.0927	32.8794	33.0062	32.8545	32.929	1.02836e+06	894907	843362	954409	886767	968311	929353	5.96818
2022-02-10	Culleredo	33.115	32.9111	32.5015	33.0125	32.5653	33.1642	32.8783	1.11963e+06	1.22034e+06	1.45077e+06	1.16918e+06	1.41217e+06	1.09661e+06	1.24478e+06	6.09509
2022-02-15	Culleredo	32.2674	32.4843	32.6821	32.5495	32.5094	32.7111	32.534	1.60152e+06	1.46134e+06	1.34423e+06	1.42164e+06	1.44592e+06	1.32784e+06	1.43375e+06	6.15647
2022-02-17	Culleredo	32.0467	32.1161	32.1205	32.2678	31.953	31.9796	32.0806	1.84988e+06	1.7832e+06	1.77913e+06	1.64578e+06	1.9438e+06	1.91665e+06	1.81974e+06	6.26001
2022-02-22	Culleredo	34.2163	34.9778	34.2069	33.8148	35.1161	34.5621	34.4823	587501	392791	590438	726431	365093	489347	525267	5.72038
2022-02-24	Culleredo	33.7501	33.9774	33.7602	33.7987	34.1613	33.9993	33.9078	1.03734e+06	923196	1.03198e+06	1.01181e+06	840124	912893	959558	5.98207
2022-03-03	Culleredo	33.7339	33.4721	33.2758	33.77	33.344	33.492	33.5146	990262	1.12649e+06	1.24083e+06	972864	1.19981e+06	1.11552e+06	1.10763e+06	6.04439
2022-03-08	Culleredo	33.3064	32.941	33.1269	33.0478	33.0513	33.041	33.0857	1.94319e+06	2.30292e+06	2.11227e+06	2.19143e+06	2.1878e+06	2.19827e+06	2.15598e+06	6.33364
2022-03-10	Culleredo	33.7222	34.0111	34.1156	33.1822	33.3431	33.3314	33.6176	934343	800755	757264	1.24683e+06	1.14411e+06	1.15132e+06	1.00577e+06	6.0025
