# Supplementary material for: Wastewater early warning system for SARS-CoV-2 outbreaks and variants in a Coruña, Spain
Source: Environ Sci Pollut Res Int. 2023 Jun 7;30(32):79315–34. doi: 10.1007/s11356-023-27877-3 (PMC10247271; doi:10.1007/s11356-023-27877-3)
Supplement: Supplementary file 4 — Supplementary file4 (XLSX 44 KB) [file 11356_2023_27877_MOESM4_ESM.xlsx]

## Sheet: Title
Supplementary material ESM_4
Environmental Science and Pollution Research
COVIDBENS: SARS-CoV-2 WASTEWATER EARLY WARNING SYSTEM IN A CORUÑA , SPAIN
Noelia Trigo-Tasende#1, Juan A. Vallejo#1, Soraya Rumbo-Feal1, Kelly Conde-Péreza1, Manuel Vaamonde2, Ángel López-Oriona2, Inés Barbeito2, Mohammed Nasser-Ali1, Rubén Reif3, Bruno K. Rodiño-Janeiro4, Elisa Fernández-Álvarez5, Iago Iglesias-Corrás5, Borja Freire5, Javier Tarrío-Saavedra2, Laura Tomás6,7, Pilar Gallego-García6,7, David Posada6,7,8, Germán Bou1, Ignacio López-de-Ullibarri2, Ricardo …
1 Microbiology Research Group: meiGAbiome-Biomedical Research Institute (INIBIC)-Center for Advanced Research (CICA)-University of A Coruña (UDC)-CIBER of Infectious Diseases (CIBERINFEC), Servicio de Microbiología, 3ª planta, Edificio Sur, Hospital Universitario, As Xubias, 15006 A Coruña, Spain.
2 Research Group MODES, Research Center for Information and Communication Technologies (CITIC), University of A Coruña (UDC), Campus de Elviña, 15071 A Coruña, Spain.
3 Center for Research in Biological Chemistry and Molecular Materials (CiQUS), University of Santiago de Compostela (USC), 15782 Santiago de Compostela, Spain.
4 BFlow, University of Santiago de Compostela (USC) and Health Research Institute of Santiago de Compostela (IDIS), Campus Vida, 15706 Santiago de Compostela, A Coruña, Spain.
5 University of A Coruña (UDC), Research Center for Information and Communication Technologies (CITIC), Database Laboratory, Campus de Elviña, 15071 A Coruña, Spain.
6 CINBIO, Universidade de Vigo, 36310 Vigo, Spain.
7 Galicia Sur Health Research Institute (IIS Galicia Sur), SERGAS-UVIGO, 36312 Vigo, Spain.
8 Department of Biochemistry, Genetics, and Immunology, Universidade de Vigo, 36310 Vigo, Spain.
# Authors contributed equally.
*Authors for correspondence and contributed equally:
Margarita Poza (margarita.poza.dominguez@sergas.es; telephone number: +34981176552); Susana Ladra (susana.ladra@udc.es) and Ricardo Cao (ricardo.cao@udc.es).

## Sheet: Data
Date	Diary cases	Cumulative cases	Active cases
2020-06-05	5	2173	81
2020-06-06	0	2173	83
2020-06-07	1	2174	85
2020-06-08	2	2176	85
2020-06-09	2	2178	84
2020-06-10	1	2179	82
2020-06-11	2	2181	72
2020-06-12	2	2183	70
2020-06-13	0	2183	65
2020-06-14	0	2183	66
2020-06-15	0	2183	69
2020-06-16	1	2184	67
2020-06-17	4	2188	67
2020-06-18	0	2188	67
2020-06-19	2	2190	64
2020-06-20	1	2191	63
2020-06-21	0	2191	63
2020-06-22	1	2192	63
2020-06-23	0	2192	65
2020-06-24	0	2192	66
2020-06-25	3	2195	62
2020-06-26	2	2197	62
2020-06-27	0	2197	61
2020-06-28	0	2197	60
2020-06-29	1	2198	61
2020-06-30	0	2198	61
2020-07-01	1	2199	62
2020-07-02	1	2200	62
2020-07-03	1	2201	59
2020-07-04	0	2201	57
2020-07-05	0	2201	57
2020-07-06	0	2201	57
2020-07-07	0	2201	56
2020-07-08	0	2201	56
2020-07-09	0	2201	57
2020-07-10	0	2201	56
2020-07-11	3	2204	56
2020-07-12	0	2204	57
2020-07-13	1	2205	58
2020-07-14	1	2206	62
2020-07-15	1	2207	62
2020-07-16	4	2211	63
2020-07-17	0	2211	63
2020-07-18	2	2213	64
2020-07-19	0	2213	64
2020-07-20	1	2214	67
2020-07-21	2	2216	68
2020-07-22	3	2219	74
2020-07-23	2	2221	75
2020-07-24	7	2228	73
2020-07-25	2	2230	78
2020-07-26	0	2230	83
2020-07-27	5	2235	96
2020-07-28	6	2241	110
2020-07-29	13	2254	123
2020-07-30	15	2269	137
2020-07-31	14	2283	142
2020-08-01	18	2301	152
2020-08-02	7	2308	164
2020-08-03	17	2325	181
2020-08-04	14	2339	229
2020-08-05	18	2357	285
2020-08-06	53	2410	331
2020-08-07	62	2472	349
2020-08-08	59	2531	381
2020-08-09	31	2562	433
2020-08-10	45	2607	518
2020-08-11	69	2676	573
2020-08-12	92	2768	637
2020-08-13	71	2839	730
2020-08-14	80	2919	732
2020-08-15	111	3030	736
2020-08-16	56	3086	743
2020-08-17	62	3148	785
2020-08-18	62	3210	806
2020-08-19	75	3285	847
2020-08-20	65	3350	835
2020-08-21	106	3456	810
2020-08-22	80	3536	777
2020-08-23	50	3586	758
2020-08-24	40	3626	782
2020-08-25	81	3707	807
2020-08-26	79	3786	821
2020-08-27	83	3869	796
2020-08-28	75	3944	776
2020-08-29	45	3989	706
2020-08-30	49	4038	679
2020-08-31	29	4067	701
2020-09-01	45	4112	718
2020-09-02	72	4184	680
2020-09-03	58	4242	659
2020-09-04	43	4285	615
2020-09-05	60	4345	566
2020-09-06	38	4383	563
2020-09-07	27	4410	554
2020-09-08	43	4453	580
2020-09-09	43	4496	571
2020-09-10	56	4552	546
2020-09-11	36	4588	519
2020-09-12	47	4635	505
2020-09-13	26	4661	492
2020-09-14	26	4687	488
2020-09-15	44	4731	539
2020-09-16	33	4764	519
2020-09-17	79	4843	532
2020-09-18	24	4867	486
2020-09-19	56	4923	476
2020-09-20	16	4939	476
2020-09-21	24	4963	485
2020-09-22	46	5009	500
2020-09-23	35	5044	497
2020-09-24	44	5088	504
2020-09-25	36	5124	448
2020-09-26	38	5162	442
2020-09-27	19	5181	412
2020-09-28	15	5196	415
2020-09-29	25	5221	414
2020-09-30	18	5239	396
2020-10-01	27	5266	404
2020-10-02	25	5291	398
2020-10-03	41	5332	377
2020-10-04	35	5367	363
2020-10-05	12	5379	385
2020-10-06	24	5403	393
2020-10-07	43	5446	414
2020-10-08	26	5472	427
2020-10-09	45	5517	425
2020-10-10	30	5547	436
2020-10-11	31	5578	425
2020-10-12	33	5611	425
2020-10-13	25	5636	447
2020-10-14	33	5669	482
2020-10-15	40	5709	482
2020-10-16	60	5769	501
2020-10-17	42	5811	500
2020-10-18	46	5857	508
2020-10-19	41	5898	557
2020-10-20	37	5935	581
2020-10-21	77	6012	648
2020-10-22	57	6069	693
2020-10-23	90	6159	711
2020-10-24	81	6240	706
2020-10-25	61	6301	751
2020-10-26	53	6354	786
2020-10-27	85	6439	809
2020-10-28	77	6516	857
2020-10-29	64	6580	863
2020-10-30	82	6662	867
2020-10-31	72	6734	858
2020-11-01	62	6796	858
2020-11-02	75	6871	894
2020-11-03	76	6947	898
2020-11-04	95	7042	895
2020-11-05	56	7098	876
2020-11-06	80	7178	856
2020-11-07	59	7237	826
2020-11-08	43	7280	809
2020-11-09	53	7333	825
2020-11-10	49	7382	827
2020-11-11	80	7462	809
2020-11-12	73	7535	781
2020-11-13	60	7595	772
2020-11-14	62	7657	769
2020-11-15	48	7705	763
2020-11-16	71	7776	787
2020-11-17	47	7823	786
2020-11-18	68	7891	790
2020-11-19	53	7944	743
2020-11-20	49	7993	700
2020-11-21	29	8022	685
2020-11-22	35	8057	681
2020-11-23	43	8100	671
2020-11-24	50	8150	654
2020-11-25	42	8192	653
2020-11-26	56	8248	615
2020-11-27	46	8294	574
2020-11-28	28	8322	551
2020-11-29	23	8345	562
2020-11-30	27	8372	578
2020-12-01	40	8412	573
2020-12-02	49	8461	549
2020-12-03	37	8498	535
2020-12-04	25	8523	501
2020-12-05	27	8550	486
2020-12-06	20	8570	491
2020-12-07	30	8600	492
2020-12-08	32	8632	497
2020-12-09	24	8656	484
2020-12-10	33	8689	484
2020-12-11	27	8716	458
2020-12-12	48	8764	465
2020-12-13	14	8778	467
2020-12-14	32	8810	480
2020-12-15	30	8840	493
2020-12-16	34	8874	494
2020-12-17	45	8919	501
2020-12-18	34	8953	484
2020-12-19	32	8985	498
2020-12-20	16	9001	476
2020-12-21	39	9040	515
2020-12-22	19	9059	526
2020-12-23	55	9114	519
2020-12-24	44	9158	508
2020-12-25	23	9181	508
2020-12-26	26	9207	552
2020-12-27	39	9246	602
2020-12-28	79	9325	680
2020-12-29	81	9406	728
2020-12-30	95	9501	741
2020-12-31	84	9585	763
2021-01-01	33	9618	784
2021-01-02	76	9694	883
2021-01-03	61	9755	975
2021-01-04	122	9877	1046
2021-01-05	120	9997	1107
2021-01-06	110	10107	1159
2021-01-07	138	10245	1199
2021-01-08	125	10370	1254
2021-01-09	132	10502	1385
2021-01-10	137	10639	1540
2021-01-11	164	10803	1720
2021-01-12	224	11027	1816
2021-01-13	240	11267	1935
2021-01-14	208	11475	2043
2021-01-15	238	11713	2125
2021-01-16	212	11925	2307
2021-01-17	224	12149	2492
2021-01-18	300	12449	2622
2021-01-19	309	12758	2879
2021-01-20	266	13024	3031
2021-01-21	409	13433	3125
2021-01-22	372	13805	3103
2021-01-23	317	14122	3177
2021-01-24	185	14307	3311
2021-01-25	296	14603	3411
2021-01-26	325	14928	3366
2021-01-27	324	15252	3336
2021-01-28	246	15498	3249
2021-01-29	277	15775	3032
2021-01-30	172	15947	2897
2021-01-31	171	16118	2805
2021-02-01	212	16330	2846
2021-02-02	203	16533	2718
2021-02-03	241	16774	2572
2021-02-04	169	16943	2406
2021-02-05	180	17123	2249
2021-02-06	151	17274	2118
2021-02-07	92	17366	2105
2021-02-08	135	17501	2107
2021-02-09	146	17647	1979
2021-02-10	177	17824	1856
2021-02-11	106	17930	1697
2021-02-12	84	18014	1607
2021-02-13	78	18092	1501
2021-02-14	79	18171	1410
2021-02-15	70	18241	1378
2021-02-16	60	18301	1314
2021-02-17	73	18374	1232
2021-02-18	62	18436	1112
2021-02-19	73	18509	1047
2021-02-20	57	18566	1030
2021-02-21	58	18624	1031
2021-02-22	56	18680	1010
2021-02-23	68	18748	1003
2021-02-24	68	18816	1025
2021-02-25	72	18888	970
2021-02-26	80	18968	917
2021-02-27	18	18986	889
2021-02-28	17	19003	915
2021-03-01	41	19044	927
2021-03-02	72	19116	908
2021-03-03	72	19188	901
2021-03-04	44	19232	871
2021-03-05	51	19283	845
2021-03-06	40	19323	839
2021-03-07	41	19364	866
2021-03-08	64	19428	887
2021-03-09	40	19468	896
2021-03-10	49	19517	875
2021-03-11	51	19568	845
2021-03-12	49	19617	841
2021-03-13	42	19659	832
2021-03-14	44	19703	854
2021-03-15	40	19743	871
2021-03-16	57	19800	847
2021-03-17	57	19857	841
2021-03-18	43	19900	806
2021-03-19	36	19936	783
2021-03-20	16	19952	782
2021-03-21	22	19974	794
2021-03-22	41	20015	764
2021-03-23	52	20067	767
2021-03-24	25	20092	728
2021-03-25	42	20134	700
2021-03-26	21	20155	686
2021-03-27	25	20180	679
2021-03-28	37	20217	698
2021-03-29	27	20244	707
2021-03-30	33	20277	685
2021-03-31	37	20314	660
2021-04-01	20	20334	657
2021-04-02	23	20357	652
2021-04-03	21	20378	656
2021-04-04	27	20405	667
2021-04-05	27	20432	658
2021-04-06	38	20470	662
2021-04-07	30	20500	672
2021-04-08	31	20531	662
2021-04-09	44	20575	661
2021-04-10	28	20603	678
2021-04-11	21	20624	707
2021-04-12	36	20660	725
2021-04-13	44	20704	744
2021-04-14	49	20753	748
2021-04-15	43	20796	755
2021-04-16	40	20836	747
2021-04-17	37	20873	730
2021-04-18	24	20897	744
2021-04-19	28	20925	768
2021-04-20	40	20965	765
2021-04-21	48	21013	749
2021-04-22	33	21046	731
2021-04-23	30	21076	713
2021-04-24	24	21100	708
2021-04-25	27	21127	697
2021-04-26	30	21157	725
2021-04-27	22	21179	715
2021-04-28	51	21230	692
2021-04-29	17	21247	666
2021-04-30	20	21267	658
2021-05-01	21	21288	653
2021-05-02	24	21312	671
2021-05-03	22	21334	683
2021-05-04	39	21373	694
2021-05-05	41	21414	694
2021-05-06	42	21456	682
2021-05-07	22	21478	678
2021-05-08	37	21515	671
2021-05-09	17	21532	672
2021-05-10	14	21546	671
2021-05-11	21	21567	671
2021-05-12	26	21593	666
2021-05-13	21	21614	648
2021-05-14	33	21647	615
2021-05-15	24	21671	614
2021-05-16	11	21682	594
2021-05-17	18	21700	595
2021-05-18	19	21719	614
2021-05-19	17	21736	622
2021-05-20	34	21770	606
2021-05-21	28	21798	596
2021-05-22	12	21810	580
2021-05-23	13	21823	568
2021-05-24	17	21840	564
2021-05-25	11	21851	552
2021-05-26	8	21859	545
2021-05-27	8	21867	537
2021-05-28	14	21881	507
2021-05-29	7	21888	492
2021-05-30	7	21895	498
2021-05-31	12	21907	495
2021-06-01	17	21924	489
2021-06-02	12	21936	488
2021-06-03	11	21947	492
2021-06-04	11	21958	498
2021-06-05	12	21970	503
2021-06-06	14	21984	516
2021-06-07	19	22003	544
2021-06-08	19	22022	547
2021-06-09	36	22058	541
2021-06-10	13	22071	552
2021-06-11	11	22082	561
2021-06-12	23	22105	579
2021-06-13	20	22125	593
2021-06-14	29	22154	604
2021-06-15	26	22180	608
2021-06-16	25	22205	631
2021-06-17	21	22226	615
2021-06-18	43	22269	628
2021-06-19	18	22287	650
2021-06-20	26	22313	654
2021-06-21	32	22345	662
2021-06-22	26	22371	654
2021-06-23	27	22398	641
2021-06-24	20	22418	648
2021-06-25	13	22431	640
2021-06-26	31	22462	623
2021-06-27	14	22476	673
2021-06-28	26	22502	700
2021-06-29	65	22567	730
2021-06-30	51	22618	735
2021-07-01	61	22679	742
2021-07-02	35	22714	749
2021-07-03	32	22746	782
2021-07-04	31	22777	808
2021-07-05	47	22824	850
2021-07-06	55	22879	912
2021-07-07	60	22939	948
2021-07-08	86	23025	957
2021-07-09	100	23125	983
2021-07-10	59	23184	1046
2021-07-11	86	23270	1158
2021-07-12	98	23368	1281
2021-07-13	143	23511	1469
2021-07-14	154	23665	1640
2021-07-15	234	23899	1774
2021-07-16	225	24124	1857
2021-07-17	194	24318	1986
2021-07-18	171	24489	2132
2021-07-19	229	24718	2298
2021-07-20	205	24923	2468
2021-07-21	254	25177	2591
2021-07-22	266	25443	2670
2021-07-23	266	25709	2649
2021-07-24	230	25939	2628
2021-07-25	215	26154	2687
2021-07-26	201	26355	2766
2021-07-27	246	26601	2753
2021-07-28	251	26852	2796
2021-07-29	208	27060	2704
2021-07-30	239	27299	2616
2021-07-31	167	27466	2601
2021-08-01	175	27641	2628
2021-08-02	243	27884	2677
2021-08-03	254	28138	2689
2021-08-04	269	28407	2653
2021-08-05	221	28628	2636
2021-08-06	209	28837	2616
2021-08-07	237	29074	2531
2021-08-08	182	29256	2573
2021-08-09	144	29400	2585
2021-08-10	200	29600	2499
2021-08-11	184	29784	2380
2021-08-12	156	29940	2204
2021-08-13	137	30077	2053
2021-08-14	90	30167	1935
2021-08-15	72	30239	1809
2021-08-16	86	30325	1730
2021-08-17	101	30426	1695
2021-08-18	106	30532	1558
2021-08-19	107	30639	1431
2021-08-20	65	30704	1326
2021-08-21	60	30764	1266
2021-08-22	52	30816	1257
2021-08-23	72	30888	1260
2021-08-24	75	30963	1242
2021-08-25	75	31038	1192
2021-08-26	70	31108	1135
2021-08-27	47	31155	1059
2021-08-28	52	31207	1032
2021-08-29	41	31248	1040
2021-08-30	38	31286	1035
2021-08-31	65	31351	1005
2021-09-01	53	31404	968
2021-09-02	46	31450	921
2021-09-03	35	31485	879
2021-09-04	28	31513	866
2021-09-05	27	31540	840
2021-09-06	34	31574	862
2021-09-07	23	31597	854
2021-09-08	64	31661	816
2021-09-09	33	31694	778
2021-09-10	30	31724	744
2021-09-11	14	31738	728
2021-09-12	13	31751	724
2021-09-13	19	31770	705
2021-09-14	21	31791	683
2021-09-15	8	31799	673
2021-09-16	12	31811	621
2021-09-17	12	31823	588
2021-09-18	9	31832	567
2021-09-19	5	31837	564
2021-09-20	7	31844	559
2021-09-21	11	31855	545
2021-09-22	9	31864	533
2021-09-23	6	31870	530
2021-09-24	9	31879	520
2021-09-25	4	31883	513
2021-09-26	2	31885	511
2021-09-27	5	31890	516
2021-09-28	8	31898	523
2021-09-29	10	31908	522
2021-09-30	14	31922	518
2021-10-01	10	31932	519
2021-10-02	4	31936	517
2021-10-03	7	31943	526
2021-10-04	6	31949	533
2021-10-05	14	31963	531
2021-10-06	10	31973	529
2021-10-07	5	31978	522
2021-10-08	5	31983	512
2021-10-09	3	31986	512
2021-10-10	3	31989	510
2021-10-11	9	31998	514
2021-10-12	3	32001	515
2021-10-13	10	32011	502
2021-10-14	5	32016	496
2021-10-15	1	32017	495
2021-10-16	3	32020	496
2021-10-17	3	32023	496
2021-10-18	6	32029	498
2021-10-19	3	32032	495
2021-10-20	5	32037	502
2021-10-21	5	32042	498
2021-10-22	10	32052	499
2021-10-23	6	32058	504
2021-10-24	6	32064	509
2021-10-25	8	32072	516
2021-10-26	9	32081	519
2021-10-27	10	32091	524
2021-10-28	9	32100	526
2021-10-29	8	32108	522
2021-10-30	8	32116	518
2021-10-31	1	32117	530
2021-11-01	6	32123	543
2021-11-02	18	32141	557
2021-11-03	20	32161	577
2021-11-04	22	32183	588
2021-11-05	27	32210	590
2021-11-06	19	32229	600
2021-11-07	11	32240	612
2021-11-08	18	32258	625
2021-11-09	20	32278	645
2021-11-10	15	32293	654
2021-11-11	27	32320	649
2021-11-12	23	32343	644
2021-11-13	16	32359	637
2021-11-14	18	32377	645
2021-11-15	19	32396	665
2021-11-16	26	32422	689
2021-11-17	31	32453	702
2021-11-18	44	32497	727
2021-11-19	33	32530	719
2021-11-20	41	32571	712
2021-11-21	17	32588	736
2021-11-22	16	32604	777
2021-11-23	38	32642	808
2021-11-24	58	32700	827
2021-11-25	50	32750	847
2021-11-26	43	32793	865
2021-11-27	52	32845	911
2021-11-28	59	32904	960
2021-11-29	78	32982	992
2021-11-30	90	33072	1075
2021-12-01	51	33123	1127
2021-12-02	99	33222	1147
2021-12-03	90	33312	1166
2021-12-04	80	33392	1196
2021-12-05	68	33460	1224
2021-12-06	74	33534	1276
2021-12-07	79	33613	1316
2021-12-08	109	33722	1297
2021-12-09	118	33840	1400
2021-12-10	71	33911	1402
2021-12-11	153	34064	1426
2021-12-12	100	34164	1509
2021-12-13	113	34277	1621
2021-12-14	163	34440	1709
2021-12-15	179	34619	1823
2021-12-16	160	34779	1844
2021-12-17	192	34971	1864
2021-12-18	130	35101	2014
2021-12-19	140	35241	2209
2021-12-20	220	35461	2505
2021-12-21	345	35806	2925
2021-12-22	396	36202	3276
2021-12-23	531	36733	3485
2021-12-24	514	37247	3802
2021-12-25	389	37636	4251
2021-12-26	479	38115	5029
2021-12-27	636	38751	5647
2021-12-28	906	39657	6259
2021-12-29	754	40411	7110
2021-12-30	834	41245	7419
2021-12-31	1191	42436	7689
2022-01-01	705	43141	8461
2022-01-02	802	43943	9427
2022-01-03	1280	45223	10169
2022-01-04	1355	46578	10496
2022-01-05	1225	47803	10723
2022-01-06	953	48756	10734
2022-01-07	1129	49885	10773
2022-01-08	765	50650	10715
2022-01-09	871	51521	11083
2022-01-10	1130	52651	11320
2022-01-11	1073	53724	10971
2022-01-12	1041	54765	10421
2022-01-13	922	55687	9955
2022-01-14	801	56488	9726
2022-01-15	755	57243	9524
2022-01-16	733	57976	9762
2022-01-17	923	58899	10003
2022-01-18	992	59891	9914
2022-01-19	1117	61008	9824
2022-01-20	1042	62050	9683
2022-01-21	988	63038	9635
2022-01-22	887	63925	10043
2022-01-23	866	64791	10417
2022-01-24	1204	65995	10764
2022-01-25	1121	67116	10792
2022-01-26	1083	68199	10687
2022-01-27	946	69145	10281
2022-01-28	886	70031	9989
2022-01-29	710	70741	9843
2022-01-30	751	71492	9784
2022-01-31	834	72326	9756
2022-02-01	825	73151	9251
2022-02-02	837	73988	8803
2022-02-03	698	74686	8298
2022-02-04	665	75351	7847
2022-02-05	574	75925	7612
2022-02-06	497	76422	7490
2022-02-07	627	77049	7286
2022-02-08	584	77633	6967
2022-02-09	554	78187	6524
2022-02-10	503	78690	6032
2022-02-11	389	79079	5654
2022-02-12	348	79427	5347
2022-02-13	326	79753	5150
2022-02-14	349	80102	4987
2022-02-15	373	80475	4736
2022-02-16	334	80809	4392
2022-02-17	371	81180	4012
2022-02-18	239	81419	3700
2022-02-19	173	81592	3515
2022-02-20	193	81785	3374
2022-02-21	198	81983	3240
2022-02-22	205	82188	3087
2022-02-23	191	82379	2850
2022-02-24	197	82576	2636
2022-02-25	136	82712	2391
2022-02-26	123	82835	2286
2022-02-27	126	82961	2267
2022-02-28	132	83093	2296
2022-03-01	151	83244	2403
2022-03-02	228	83472	2527
2022-03-03	305	83777	2601
2022-03-04	332	84109	2671
2022-03-05	269	84378	2821
2022-03-06	274	84652	2990
2022-03-07	286	84938	3127
2022-03-08	289	85227	3272
2022-03-09	262	85489	3367
2022-03-10	282	85771	3378
