# Supplementary material for: Wastewater early warning system for SARS-CoV-2 outbreaks and variants in a Coruña, Spain
Source: Environ Sci Pollut Res Int. 2023 Jun 7;30(32):79315–34. doi: 10.1007/s11356-023-27877-3 (PMC10247271; doi:10.1007/s11356-023-27877-3)
Supplement: Supplementary file 5 — Supplementary file5 (XLSX 21 KB) [file 11356_2023_27877_MOESM5_ESM.xlsx]

## Sheet: Title
SUPPLEMENTARY MATERIAL ESM_5
Environmental Science and Pollution Research
COVIDBENS: SARS-CoV-2 WASTEWATER EARLY WARNING SYSTEM IN A CORUÑA , SPAIN
Noelia Trigo-Tasende#1, Juan A. Vallejo#1, Soraya Rumbo-Feal1, Kelly Conde-Péreza1, Manuel Vaamonde2, Ángel López-Oriona2, Inés Barbeito2, Mohammed Nasser-Ali1, Rubén Reif3, Bruno K. Rodiño-Janeiro4, Elisa Fernández-Álvarez5, Iago Iglesias-Corrás5, Borja Freire5, Javier Tarrío-Saavedra2, Laura Tomás6,7, Pilar Gallego-García6,7, David Posada6,7,8, Germán Bou1, Ignacio López-de-Ullibarri2, Ricardo …
1 Microbiology Research Group: meiGAbiome-Biomedical Research Institute (INIBIC)-Center for Advanced Research (CICA)-University of A Coruña (UDC)-CIBER of Infectious Diseases (CIBERINFEC), Servicio de Microbiología, 3ª planta, Edificio Sur, Hospital Universitario, As Xubias, 15006 A Coruña, Spain.
2 Research Group MODES, Research Center for Information and Communication Technologies (CITIC), University of A Coruña (UDC), Campus de Elviña, 15071 A Coruña, Spain.
3 Center for Research in Biological Chemistry and Molecular Materials (CiQUS), University of Santiago de Compostela (USC), 15782 Santiago de Compostela, Spain.
4 BFlow, University of Santiago de Compostela (USC) and Health Research Institute of Santiago de Compostela (IDIS), Campus Vida, 15706 Santiago de Compostela, A Coruña, Spain.
5 University of A Coruña (UDC), Research Center for Information and Communication Technologies (CITIC), Database Laboratory, Campus de Elviña, 15071 A Coruña, Spain.
6 CINBIO, Universidade de Vigo, 36310 Vigo, Spain.
7 Galicia Sur Health Research Institute (IIS Galicia Sur), SERGAS-UVIGO, 36312 Vigo, Spain.
8 Department of Biochemistry, Genetics, and Immunology, Universidade de Vigo, 36310 Vigo, Spain.
# Authors contributed equally.
*Authors for correspondence and contributed equally:
Margarita Poza (margarita.poza.dominguez@sergas.es; telephone number: +34981176552); Susana Ladra (susana.ladra@udc.es) and Ricardo Cao (ricardo.cao@udc.es).

## Sheet: Data
Abreviations
LL	Lower limit of the interval estimate
UL	Upper limit of the interval estimate
Date	Estimated Cases	LL	UL	Vaccinated people	Vaccinated people (%)
2020-07-19	358	NA	1413	1	0
2020-07-21	1034	21	2048	1	0
2020-07-23	1699	718	2680	1	0
2020-07-26	2656	1707	3604	1	0
2020-07-28	3246	2308	4184	1	0
2020-07-30	3777	2843	4711	1	0
2020-08-02	4473	3534	5411	1	0
2020-08-04	4860	3915	5806	1	0
2020-08-06	5170	4216	6123	1	0
2020-08-09	5516	4552	6481	1	0
2020-08-11	5674	4704	6645	1	0
2020-08-13	5765	4791	6739	1	0
2020-08-16	5812	4836	6788	1	0
2020-08-18	5797	4821	6772	2	0
2020-08-20	5745	4772	6718	2	0
2020-08-23	5629	4660	6597	2	0
2020-08-25	5539	4574	6505	2	0
2020-08-27	5447	4485	6409	2	0
2020-08-30	5315	4357	6273	2	0
2020-09-01	5240	4285	6196	2	0
2020-09-06	5097	4146	6049	2	0
2020-09-08	5063	4113	6014	2	0
2020-09-10	5053	4103	6004	2	0
2020-09-13	5073	4122	6024	2	0
2020-09-15	5106	4154	6057	2	0
2020-09-17	5156	4203	6109	2	0
2020-09-20	5252	4296	6208	2	0
2020-09-22	5325	4366	6283	2	0
2020-09-24	5402	4441	6363	2	0
2020-09-27	5521	4556	6486	2	0
2020-09-29	5599	4631	6566	2	0
2020-10-01	5672	4702	6643	2	0
2020-10-04	5775	4801	6750	2	0
2020-10-08	5902	4922	6882	2	0
2020-10-13	6046	5060	7032	2	0
2020-10-15	6099	5111	7088	2	0
2020-10-20	6222	5227	7216	2	0
2020-10-22	6266	5269	7263	2	0
2020-10-25	6324	5325	7324	2	0
2020-10-27	6355	5354	7356	2	0
2020-10-29	6376	5374	7378	2	0
2020-11-02	6394	5391	7397	2	0
2020-11-04	6384	5382	7386	2	0
2020-11-09	6305	5307	7303	2	0
2020-11-11	6245	5249	7240	2	0
2020-11-16	6016	5032	7001	2	0
2020-11-18	5892	4913	6872	2	0
2020-11-22	5580	4613	6547	2	0
2020-11-24	5397	4437	6358	2	0
2020-11-26	5192	4238	6146	2	0
2020-11-29	4859	3914	5805	2	0
2020-12-01	4632	3691	5574	2	0
2020-12-03	4409	3471	5347	2	0
2020-12-08	3882	2947	4816	2	0
2020-12-10	3708	2773	4642	2	0
2020-12-13	3515	2580	4450	2	0
2020-12-15	3443	2507	4379	3	0
2020-12-17	3434	2498	4369	3	0
2020-12-21	3545	2610	4480	3	0
2020-12-23	3668	2734	4603	3	0
2020-12-28	4139	3204	5074	7	0
2020-12-30	4381	3444	5319	1032	0
2021-01-06	5394	4433	6354	2332	0.01
2021-01-10	6005	5021	6989	3364	0.01
2021-01-12	6308	5309	7306	3859	0.01
2021-01-14	6598	5584	7612	5452	0.01
2021-01-17	7000	5963	8038	6671	0.02
2021-01-19	7235	6182	8287	7356	0.02
2021-01-21	7428	6363	8493	7380	0.02
2021-01-24	7650	6569	8730	7387	0.02
2021-01-26	7746	6659	8834	7416	0.02
2021-01-28	7791	6700	8882	7433	0.02
2021-01-31	7781	6691	8871	7449	0.02
2021-02-02	7728	6642	8814	7466	0.02
2021-02-04	7633	6553	8712	7514	0.02
2021-02-16	6844	5816	7872	10994	0.03
2021-02-18	6721	5700	7742	12328	0.03
2021-02-21	6558	5546	7570	14345	0.04
2021-02-23	6471	5464	7478	16917	0.05
2021-02-28	6319	5319	7318	20810	0.06
2021-03-02	6287	5289	7285	22709	0.06
2021-03-04	6284	5287	7282	24039	0.06
2021-03-07	6321	5322	7320	25215	0.07
2021-03-09	6367	5365	7368	27776	0.07
2021-03-11	6429	5424	7434	29888	0.08
2021-03-14	6539	5529	7550	32889	0.09
2021-03-16	6614	5599	7629	33797	0.09
2021-03-21	6789	5765	7814	34939	0.09
2021-03-23	6840	5812	7868	35874	0.1
2021-03-25	6867	5838	7896	37290	0.1
2021-03-28	6867	5838	7897	39294	0.11
2021-03-30	6839	5811	7866	42122	0.11
2021-04-04	6697	5677	7716	47959	0.13
2021-04-06	6617	5602	7632	51243	0.14
2021-04-07	6568	5556	7580	55080	0.15
2021-04-11	6372	5370	7374	66780	0.18
2021-04-13	6274	5277	7271	71214	0.19
2021-04-15	6174	5182	7167	74602	0.2
2021-04-18	6031	5045	7016	80062	0.22
2021-04-20	5946	4964	6927	83903	0.23
2021-04-22	5877	4898	6855	87387	0.23
2021-04-25	5802	4827	6778	91492	0.25
2021-04-29	5750	4777	6724	100157	0.27
2021-05-02	5752	4778	6725	100280	0.27
2021-05-06	5807	4831	6783	111466	0.3
2021-05-10	5913	4933	6893	122785	0.33
2021-05-12	5986	5003	6970	126675	0.34
2021-05-17	6213	5219	7207	130721	0.35
2021-05-24	6559	5547	7570	139271	0.37
2021-05-26	6651	5634	7668	144840	0.39
2021-05-31	6860	5831	7888	150900	0.41
2021-06-02	6927	5894	7960	154238	0.41
2021-06-07	7054	6013	8095	167353	0.45
2021-06-09	7087	6045	8130	171933	0.46
2021-06-14	7129	6084	8175	182217	0.49
2021-06-16	7134	6089	8180	182276	0.49
2021-06-21	7125	6080	8170	195221	0.52
2021-06-28	7109	6064	8153	210476	0.57
2021-06-30	7114	6070	8159	215341	0.58
2021-07-05	7159	6112	8207	224805	0.6
2021-07-07	7194	6144	8244	232882	0.63
2021-07-13	7348	6289	8408	233231	0.63
2021-07-15	7414	6350	8478	238225	0.64
2021-07-19	7570	6495	8645	242065	0.65
2021-07-21	7655	6574	8736	246078	0.66
2021-07-26	7875	6778	8972	250009	0.67
2021-07-28	7955	6852	9058	254265	0.68
2021-08-02	8130	7013	9246	257256	0.69
2021-08-04	8179	7059	9299	261754	0.7
2021-08-09	8244	7119	9369	269465	0.72
2021-08-11	8242	7117	9367	279286	0.75
2021-08-16	8162	7043	9281	280843	0.75
2021-08-18	8102	6988	9216	283575	0.76
2021-08-23	7882	6785	8980	290975	0.78
2021-08-25	7773	6683	8862	296122	0.8
2021-08-30	7453	6386	8520	300142	0.81
2021-09-01	7315	6258	8373	300729	0.81
2021-09-06	6954	5920	7989	306395	0.82
2021-09-08	6812	5786	7838	306928	0.82
2021-09-13	6469	5462	7476	309101	0.83
2021-09-15	6343	5342	7343	309473	0.83
2021-09-20	6057	5071	7044	310017	0.83
2021-09-22	5957	4975	6940	310217	0.83
2021-09-27	5744	4771	6717	310721	0.83
2021-09-29	5672	4701	6642	310839	0.84
2021-10-04	5523	4558	6488	311113	0.84
2021-10-06	5474	4511	6438	311207	0.84
2021-10-13	5337	4379	6296	311459	0.84
2021-10-18	5259	4303	6215	311648	0.84
2021-10-20	5235	4280	6191	311713	0.84
2021-10-25	5197	4243	6152	311875	0.84
2021-10-27	5193	4239	6147	311937	0.84
2021-11-01	5212	4257	6167	312056	0.84
2021-11-03	5236	4281	6192	312110	0.84
2021-11-08	5340	4382	6299	312265	0.84
2021-11-10	5403	4442	6364	312334	0.84
2021-11-15	5614	4646	6582	312518	0.84
2021-11-17	5720	4748	6693	312639	0.84
2021-11-22	6039	5053	7025	312886	0.84
2021-12-06	7050	6009	8090	314048	0.84
2021-12-08	7195	6145	8244	314159	0.84
2021-12-13	7551	6478	8625	314423	0.84
2021-12-15	7685	6602	8768	316414	0.85
2021-12-20	7991	6886	9097	322029	0.87
2021-12-22	8097	6983	9211	322936	0.87
2021-12-29	8402	7264	9540	323544	0.87
2022-01-03	8564	7413	9715	323774	0.87
2022-01-10	8710	7547	9874	328104	0.88
2022-01-12	8731	7566	9896	330990	0.89
2022-01-17	8732	7566	9897	333923	0.9
2022-01-19	8716	7552	9880	334140	0.9
2022-01-24	8643	7486	9801	334269	0.9
2022-01-26	8606	7452	9761	334491	0.9
2022-01-31	8501	7355	9647	334632	0.9
2022-02-02	8458	7316	9601	334667	0.9
2022-02-07	8358	7223	9492	334734	0.9
2022-02-09	8323	7191	9454	334758	0.9
2022-02-14	8251	7126	9377	334904	0.9
2022-02-16	8230	7106	9354	334925	0.9
2022-02-21	8194	7073	9315	335036	0.9
2022-02-23	8186	7065	9306	335039	0.9
2020-03-02	8173	7053	9292	335134	0.9
2022-03-07	8168	7049	9288	335191	0.9
2022-03-09	8167	7047	9286	335339	0.9
